# Supplementary material for: Tissue tropism and viral levels of Acheta domesticus densovirus throughout the house cricket production
Source: Curr Res Insect Sci. 2025 Dec 20;9:100121. doi: 10.1016/j.cris.2025.100121 (PMC12814073; doi:10.1016/j.cris.2025.100121)
Supplement: Supplementary file 1 [file mmc1.xlsx]

## Sheet: readme
Raw qPCR data for viral levels across developmental stages												sample ID	age in weeks	remarks
Samples												m1	1	snapshot of one timepoint as well as sequential sampling 1st
												m2	1	snapshot of one timepoint as well as sequential sampling 1st
b1-80	The letter indicate two parallel cricket lines, as to decrease labour peaks the two lines are shifted in time, allowing for consistent output of all age of crickets. The number refers to the sample number					Well	The well on the plate into which the reagent was loaded					m3	1	snapshot of one timepoint as well as sequential sampling 1st
m1-80												m4	1	snapshot of one timepoint as well as sequential sampling 1st
						Fluor	The fluorescent dye which was measured					m5	1	snapshot of one timepoint as well as sequential sampling 1st
												m6	1	snapshot of one timepoint as well as sequential sampling 1st
						Target	EF: A. domesticus elongation factor 1 alpha gene					m7	1	snapshot of one timepoint as well as sequential sampling 1st
							96: AdDV non-structural protein 2					m8	1	snapshot of one timepoint as well as sequential sampling 1st
						Content	Std refers to the dilutions of the standard curve Unkn refers to the samples NTC refers to no template controls the numbers refer to the technical replications of the same samples					m9	2	snapshot of one timepoint
												m10	2	snapshot of one timepoint
						Sample	The letter and number combination refers to the actual sample to be evaluated (see on the left) NIU points to a well that was not in use for measurements IPC refers to the sample that was used as interplate callibrator					m11	2	snapshot of one timepoint
												m12	2	snapshot of one timepoint
						Cq	The PCR cycle number at where the reaction curve intersected the threshold line x1 - x5 refers to the dilution series for the standard curve N/A refers to no Cq value measured					m13	2	snapshot of one timepoint
												m14	2	snapshot of one timepoint
												m15	2	snapshot of one timepoint
												m16	2	snapshot of one timepoint
												m17	3	snapshot of one timepoint
												m18	3	snapshot of one timepoint
												m19	3	snapshot of one timepoint
												m20	3	snapshot of one timepoint
												m21	3	snapshot of one timepoint
												m22	3	snapshot of one timepoint
												m23	3	snapshot of one timepoint
												m24	3	snapshot of one timepoint
												m25	4	snapshot of one timepoint
												m26	4	snapshot of one timepoint
												m27	4	snapshot of one timepoint
												m28	4	snapshot of one timepoint
												m29	4	snapshot of one timepoint
												m30	4	snapshot of one timepoint
												m31	4	snapshot of one timepoint
												m32	4	snapshot of one timepoint
												m33	5	snapshot of one timepoint
												m34	5	snapshot of one timepoint
												m35	5	snapshot of one timepoint
												m36	5	snapshot of one timepoint
												m37	5	snapshot of one timepoint
												m38	5	snapshot of one timepoint
												m39	5	snapshot of one timepoint
												m40	5	snapshot of one timepoint
												b1	1	snapshot of one timepoint as well as sequential sampling 1st
												b2	1	snapshot of one timepoint as well as sequential sampling 1st
												b3	1	snapshot of one timepoint as well as sequential sampling 1st
												b4	1	snapshot of one timepoint as well as sequential sampling 1st
												b5	1	snapshot of one timepoint as well as sequential sampling 1st
												b6	1	snapshot of one timepoint as well as sequential sampling 1st
												b7	1	snapshot of one timepoint as well as sequential sampling 1st
												b8	1	snapshot of one timepoint
												b9	2	snapshot of one timepoint
												b10	2	snapshot of one timepoint
												b11	2	snapshot of one timepoint
												b12	2	snapshot of one timepoint
												b13	2	snapshot of one timepoint
												b14	2	snapshot of one timepoint
												b15	2	snapshot of one timepoint
												b16	2	snapshot of one timepoint
												b17	3	snapshot of one timepoint
												b18	3	snapshot of one timepoint
												b19	3	snapshot of one timepoint
												b20	3	snapshot of one timepoint
												b21	3	snapshot of one timepoint
												b22	3	snapshot of one timepoint
												b23	3	snapshot of one timepoint
												b24	3	snapshot of one timepoint
												b25	4	snapshot of one timepoint
												b26	4	snapshot of one timepoint
												b27	4	snapshot of one timepoint
												b28	4	snapshot of one timepoint
												b29	4	snapshot of one timepoint
												b30	4	snapshot of one timepoint
												b31	4	snapshot of one timepoint
												b32	4	snapshot of one timepoint
												b33	5	snapshot of one timepoint
												b34	5	snapshot of one timepoint
												b35	5	snapshot of one timepoint
												b36	5	snapshot of one timepoint
												b37	5	snapshot of one timepoint
												b38	5	snapshot of one timepoint
												b39	5	snapshot of one timepoint
												b40	5	snapshot of one timepoint
												m41	2	sequential sampling 2nd
												m42	2	sequential sampling 2nd
												m43	2	sequential sampling 2nd
												m44	2	sequential sampling 2nd
												m45	2	sequential sampling 2nd
												m46	2	sequential sampling 2nd
												m47	2	sequential sampling 2nd
												m48	2	sequential sampling 2nd
												b41	2	sequential sampling 2nd
												b42	2	sequential sampling 2nd
												b43	2	sequential sampling 2nd
												b44	2	sequential sampling 2nd
												b45	2	sequential sampling 2nd
												b46	2	sequential sampling 2nd
												b47	2	sequential sampling 2nd
												b48	2	sequential sampling 2nd
												m49	3	sequential sampling 3rd
												m50	3	sequential sampling 3rd
												m51	3	sequential sampling 3rd
												m52	3	sequential sampling 3rd
												m53	3	sequential sampling 3rd
												m54	3	sequential sampling 3rd
												m55	3	sequential sampling 3rd
												m56	3	sequential sampling 3rd
												b49	3	sequential sampling 3rd
												b50	3	sequential sampling 3rd
												b51	3	sequential sampling 3rd
												b52	3	sequential sampling 3rd
												b53	3	sequential sampling 3rd
												b54	3	sequential sampling 3rd
												b55	3	sequential sampling 3rd
												b56	3	sequential sampling 3rd
												m57	4	sequential sampling 4th
												m58	4	sequential sampling 4th
												m59	4	sequential sampling 4th
												m60	4	sequential sampling 4th
												m61	4	sequential sampling 4th
												m62	4	sequential sampling 4th
												m63	4	sequential sampling 4th
												m64	4	sequential sampling 4th
												b57	4	sequential sampling 4th
												b58	4	sequential sampling 4th
												b59	4	sequential sampling 4th
												b60	4	sequential sampling 4th
												b61	4	sequential sampling 4th
												b62	4	sequential sampling 4th
												b63	4	sequential sampling 4th
												b64	4	sequential sampling 4th
												m65	5	sequential sampling 5th
												m66	5	sequential sampling 5th
												m67	5	sequential sampling 5th
												m68	5	sequential sampling 5th
												m69	5	sequential sampling 5th
												m70	5	sequential sampling 5th
												m71	5	sequential sampling 5th
												m72	5	sequential sampling 5th
												b65	5	sequential sampling 5th
												b66	5	sequential sampling 5th
												b67	5	sequential sampling 5th
												b68	5	sequential sampling 5th
												b69	5	sequential sampling 5th
												b70	5	sequential sampling 5th
												b71	5	sequential sampling 5th
												b72	5	sequential sampling 5th
												m73	6	sequential sampling 6th
												m74	6	sequential sampling 6th
												m75	6	sequential sampling 6th
												m76	6	sequential sampling 6th
												m77	6	sequential sampling 6th
												m78	6	sequential sampling 6th
												m79	6	sequential sampling 6th
												m80	6	sequential sampling 6th
												b73	6	sequential sampling 6th
												b74	6	sequential sampling 6th
												b75	6	sequential sampling 6th
												b76	6	sequential sampling 6th
												b77	6	sequential sampling 6th
												b78	6	sequential sampling 6th
												b79	6	sequential sampling 6th
												b80	6	sequential sampling 6th

## Sheet: b1-16
	Well	Fluor	Target	Content	Sample	Cq
	A01	SYBR	EF	Std-001	x1	26.4
	A02	SYBR	EF	Std-001	x1	26.85
	A03	SYBR	EF	Unkn-001	b17	26.29
	A04	SYBR	EF	Unkn-001	b17	26.84
	A05	SYBR	EF	Unkn-009	b25	27.08
	A06	SYBR	EF	Unkn-009	b25	27.13
	A07	SYBR	96	Unkn-017	b17	29.16
	A08	SYBR	96	Unkn-017	b17	29.18
	A09	SYBR	96	Unkn-025	b25	21.22
	A10	SYBR	96	Unkn-025	b25	20.97
	A11	SYBR	96	Std-006	x1	23.7
	A12	SYBR	96	Std-006	x1	23.59
	B01	SYBR	EF	Std-002	x2	27.3
	B02	SYBR	EF	Std-002	x2	27.07
	B03	SYBR	EF	Unkn-002	b18	23.93
	B04	SYBR	EF	Unkn-002	b18	22.63
	B05	SYBR	EF	Unkn-010	b26	26.54
	B06	SYBR	EF	Unkn-010	b26	27.15
	B07	SYBR	96	Unkn-018	b18	29.05
	B08	SYBR	96	Unkn-018	b18	28.13
	B09	SYBR	96	Unkn-026	b26	23.17
	B10	SYBR	96	Unkn-026	b26	22.43
	B11	SYBR	96	Std-007	x2	24.66
	B12	SYBR	96	Std-007	x2	24.64
	C01	SYBR	EF	Std-003	x3	28.49
	C02	SYBR	EF	Std-003	x3	28.29
	C03	SYBR	EF	Unkn-003	b19	26.7
	C04	SYBR	EF	Unkn-003	b19	26.6
	C05	SYBR	EF	Unkn-011	b27	25.41
	C06	SYBR	EF	Unkn-011	b27	25.3
	C07	SYBR	96	Unkn-019	b19	26.61
	C08	SYBR	96	Unkn-019	b19	26.98
	C09	SYBR	96	Unkn-027	b27	24.06
	C10	SYBR	96	Unkn-027	b27	23.57
	C11	SYBR	96	Std-008	x3	25.45
	C12	SYBR	96	Std-008	x3	25.42
	D01	SYBR	EF	Std-004	x4	29.22
	D02	SYBR	EF	Std-004	x4	29.07
	D03	SYBR	EF	Unkn-004	b20	26.34
	D04	SYBR	EF	Unkn-004	b20	26.95
	D05	SYBR	EF	Unkn-012	b28	27.45
	D06	SYBR	EF	Unkn-012	b28	26.84
	D07	SYBR	96	Unkn-020	b20	27.76
	D08	SYBR	96	Unkn-020	b20	27.6
	D09	SYBR	96	Unkn-028	b28	22.51
	D10	SYBR	96	Unkn-028	b28	22.86
	D11	SYBR	96	Std-009	x4	26.23
	D12	SYBR	96	Std-009	x4	26.43
	E01	SYBR	EF	Std-005	x5	30.16
	E02	SYBR	EF	Std-005	x5	30.3
	E03	SYBR	EF	Unkn-005	b21	26.98
	E04	SYBR	EF	Unkn-005	b21	26.79
	E05	SYBR	EF	Unkn-013	b29	28.58
	E06	SYBR	EF	Unkn-013	b29	28.62
	E07	SYBR	96	Unkn-021	b21	29.65
	E08	SYBR	96	Unkn-021	b21	29.04
	E09	SYBR	96	Unkn-029	b29	24.54
	E10	SYBR	96	Unkn-029	b29	24.37
	E11	SYBR	96	Std-010	x5	27.44
	E12	SYBR	96	Std-010	x5	27.31
	F01	SYBR	EF	Unkn-099	IPC	26.43
	F02	SYBR	EF	Unkn-099	IPC	26.32
	F03	SYBR	EF	Unkn-006	b22	25.71
	F04	SYBR	EF	Unkn-006	b22	25.89
	F05	SYBR	EF	Unkn-014	b30	24.62
	F06	SYBR	EF	Unkn-014	b30	25.15
	F07	SYBR	96	Unkn-022	b22	29.22
	F08	SYBR	96	Unkn-022	b22	28.98
	F09	SYBR	96	Unkn-030	b30	22.07
	F10	SYBR	96	Unkn-030	b30	22.23
	F11	SYBR	96	Unkn-101	IPC	19.69
	F12	SYBR	96	Unkn-101	IPC	19.92
	G01	SYBR	EF	Unkn-100	NIU	N/A
	G02	SYBR	EF	Unkn-100	NIU	38.42
	G03	SYBR	EF	Unkn-007	b23	25.94
	G04	SYBR	EF	Unkn-007	b23	25.69
	G05	SYBR	EF	Unkn-015	b31	29.86
	G06	SYBR	EF	Unkn-015	b31	30.19
	G07	SYBR	96	Unkn-023	b23	29.5
	G08	SYBR	96	Unkn-023	b23	30.37
	G09	SYBR	96	Unkn-031	b31	22.95
	G10	SYBR	96	Unkn-031	b31	23.03
	G11	SYBR	96	Unkn-102	NIU	34.67
	G12	SYBR	96	Unkn-102	NIU	33.9
	H01	SYBR	EF	NTC-001	NTC	N/A
	H02	SYBR	EF	NTC-001	NTC	37.04
	H03	SYBR	EF	Unkn-008	b24	26.03
	H04	SYBR	EF	Unkn-008	b24	26.62
	H05	SYBR	EF	Unkn-016	b32	29.23
	H06	SYBR	EF	Unkn-016	b32	29.18
	H07	SYBR	96	Unkn-024	b24	30.83
	H08	SYBR	96	Unkn-024	b24	30.43
	H09	SYBR	96	Unkn-032	b32	25.83
	H10	SYBR	96	Unkn-032	b32	25.66
	H11	SYBR	96	NTC-002	NTC	34.48
	H12	SYBR	96	NTC-002	NTC	34.58
	A01	ROX		Std-001	x1	N/A
	A02	ROX		Std-001	x1	5.42
	A03	ROX		Unkn-001	b17	N/A
	A04	ROX		Unkn-001	b17	2.4
	A05	ROX		Unkn-009	b25	3.86
	A06	ROX		Unkn-009	b25	N/A
	A07	ROX		Unkn-017	b17	N/A
	A08	ROX		Unkn-017	b17	4.24
	A09	ROX		Unkn-025	b25	2.16
	A10	ROX		Unkn-025	b25	N/A
	A11	ROX		Std-006	x1	14.96
	A12	ROX		Std-006	x1	N/A
	B01	ROX		Std-002	x2	N/A
	B02	ROX		Std-002	x2	7.56
	B03	ROX		Unkn-002	b18	N/A
	B04	ROX		Unkn-002	b18	11.62
	B05	ROX		Unkn-010	b26	N/A
	B06	ROX		Unkn-010	b26	4.39
	B07	ROX		Unkn-018	b18	N/A
	B08	ROX		Unkn-018	b18	N/A
	B09	ROX		Unkn-026	b26	5.49
	B10	ROX		Unkn-026	b26	10.97
	B11	ROX		Std-007	x2	12.13
	B12	ROX		Std-007	x2	4.6
	C01	ROX		Std-003	x3	2.32
	C02	ROX		Std-003	x3	8.42
	C03	ROX		Unkn-003	b19	N/A
	C04	ROX		Unkn-003	b19	N/A
	C05	ROX		Unkn-011	b27	9.11
	C06	ROX		Unkn-011	b27	7.06
	C07	ROX		Unkn-019	b19	N/A
	C08	ROX		Unkn-019	b19	5.77
	C09	ROX		Unkn-027	b27	9.48
	C10	ROX		Unkn-027	b27	6.93
	C11	ROX		Std-008	x3	N/A
	C12	ROX		Std-008	x3	N/A
	D01	ROX		Std-004	x4	3.54
	D02	ROX		Std-004	x4	9.21
	D03	ROX		Unkn-004	b20	N/A
	D04	ROX		Unkn-004	b20	6.61
	D05	ROX		Unkn-012	b28	11.06
	D06	ROX		Unkn-012	b28	N/A
	D07	ROX		Unkn-020	b20	37.4
	D08	ROX		Unkn-020	b20	10.1
	D09	ROX		Unkn-028	b28	N/A
	D10	ROX		Unkn-028	b28	7.95
	D11	ROX		Std-009	x4	N/A
	D12	ROX		Std-009	x4	N/A
	E01	ROX		Std-005	x5	2.72
	E02	ROX		Std-005	x5	N/A
	E03	ROX		Unkn-005	b21	5.41
	E04	ROX		Unkn-005	b21	N/A
	E05	ROX		Unkn-013	b29	N/A
	E06	ROX		Unkn-013	b29	N/A
	E07	ROX		Unkn-021	b21	10.18
	E08	ROX		Unkn-021	b21	11.65
	E09	ROX		Unkn-029	b29	11.79
	E10	ROX		Unkn-029	b29	N/A
	E11	ROX		Std-010	x5	4.2
	E12	ROX		Std-010	x5	N/A
	F01	ROX		Unkn-099	IPC	5.95
	F02	ROX		Unkn-099	IPC	11.26
	F03	ROX		Unkn-006	b22	N/A
	F04	ROX		Unkn-006	b22	N/A
	F05	ROX		Unkn-014	b30	5.58
	F06	ROX		Unkn-014	b30	13.22
	F07	ROX		Unkn-022	b22	N/A
	F08	ROX		Unkn-022	b22	N/A
	F09	ROX		Unkn-030	b30	N/A
	F10	ROX		Unkn-030	b30	11.25
	F11	ROX		Unkn-101	IPC	N/A
	F12	ROX		Unkn-101	IPC	8.89
	G01	ROX		Unkn-100	NIU	N/A
	G02	ROX		Unkn-100	NIU	N/A
	G03	ROX		Unkn-007	b23	5.75
	G04	ROX		Unkn-007	b23	N/A
	G05	ROX		Unkn-015	b31	N/A
	G06	ROX		Unkn-015	b31	15.34
	G07	ROX		Unkn-023	b23	3.89
	G08	ROX		Unkn-023	b23	N/A
	G09	ROX		Unkn-031	b31	4.09
	G10	ROX		Unkn-031	b31	N/A
	G11	ROX		Unkn-102	NIU	N/A
	G12	ROX		Unkn-102	NIU	5.35
	H01	ROX		NTC-001	NTC	N/A
	H02	ROX		NTC-001	NTC	N/A
	H03	ROX		Unkn-008	b24	N/A
	H04	ROX		Unkn-008	b24	N/A
	H05	ROX		Unkn-016	b32	2.3
	H06	ROX		Unkn-016	b32	N/A
	H07	ROX		Unkn-024	b24	N/A
	H08	ROX		Unkn-024	b24	N/A
	H09	ROX		Unkn-032	b32	2.21
	H10	ROX		Unkn-032	b32	N/A
	H11	ROX		NTC-002	NTC	N/A
	H12	ROX		NTC-002	NTC	4.51

## Sheet: b17-32
	Well	Fluor	Target	Content	Sample	Cq
	A01	SYBR	EF	Std-001	x1	26.4
	A02	SYBR	EF	Std-001	x1	26.85
	A03	SYBR	EF	Unkn-001	b17	26.29
	A04	SYBR	EF	Unkn-001	b17	26.84
	A05	SYBR	EF	Unkn-009	b25	27.08
	A06	SYBR	EF	Unkn-009	b25	27.13
	A07	SYBR	96	Unkn-017	b17	29.16
	A08	SYBR	96	Unkn-017	b17	29.18
	A09	SYBR	96	Unkn-025	b25	21.22
	A10	SYBR	96	Unkn-025	b25	20.97
	A11	SYBR	96	Std-006	x1	23.7
	A12	SYBR	96	Std-006	x1	23.59
	B01	SYBR	EF	Std-002	x2	27.3
	B02	SYBR	EF	Std-002	x2	27.07
	B03	SYBR	EF	Unkn-002	b18	23.93
	B04	SYBR	EF	Unkn-002	b18	22.63
	B05	SYBR	EF	Unkn-010	b26	26.54
	B06	SYBR	EF	Unkn-010	b26	27.15
	B07	SYBR	96	Unkn-018	b18	29.05
	B08	SYBR	96	Unkn-018	b18	28.13
	B09	SYBR	96	Unkn-026	b26	23.17
	B10	SYBR	96	Unkn-026	b26	22.43
	B11	SYBR	96	Std-007	x2	24.66
	B12	SYBR	96	Std-007	x2	24.64
	C01	SYBR	EF	Std-003	x3	28.49
	C02	SYBR	EF	Std-003	x3	28.29
	C03	SYBR	EF	Unkn-003	b19	26.7
	C04	SYBR	EF	Unkn-003	b19	26.6
	C05	SYBR	EF	Unkn-011	b27	25.41
	C06	SYBR	EF	Unkn-011	b27	25.3
	C07	SYBR	96	Unkn-019	b19	26.61
	C08	SYBR	96	Unkn-019	b19	26.98
	C09	SYBR	96	Unkn-027	b27	24.06
	C10	SYBR	96	Unkn-027	b27	23.57
	C11	SYBR	96	Std-008	x3	25.45
	C12	SYBR	96	Std-008	x3	25.42
	D01	SYBR	EF	Std-004	x4	29.22
	D02	SYBR	EF	Std-004	x4	29.07
	D03	SYBR	EF	Unkn-004	b20	26.34
	D04	SYBR	EF	Unkn-004	b20	26.95
	D05	SYBR	EF	Unkn-012	b28	27.45
	D06	SYBR	EF	Unkn-012	b28	26.84
	D07	SYBR	96	Unkn-020	b20	27.76
	D08	SYBR	96	Unkn-020	b20	27.6
	D09	SYBR	96	Unkn-028	b28	22.51
	D10	SYBR	96	Unkn-028	b28	22.86
	D11	SYBR	96	Std-009	x4	26.23
	D12	SYBR	96	Std-009	x4	26.43
	E01	SYBR	EF	Std-005	x5	30.16
	E02	SYBR	EF	Std-005	x5	30.3
	E03	SYBR	EF	Unkn-005	b21	26.98
	E04	SYBR	EF	Unkn-005	b21	26.79
	E05	SYBR	EF	Unkn-013	b29	28.58
	E06	SYBR	EF	Unkn-013	b29	28.62
	E07	SYBR	96	Unkn-021	b21	29.65
	E08	SYBR	96	Unkn-021	b21	29.04
	E09	SYBR	96	Unkn-029	b29	24.54
	E10	SYBR	96	Unkn-029	b29	24.37
	E11	SYBR	96	Std-010	x5	27.44
	E12	SYBR	96	Std-010	x5	27.31
	F01	SYBR	EF	Unkn-099	IPC	26.43
	F02	SYBR	EF	Unkn-099	IPC	26.32
	F03	SYBR	EF	Unkn-006	b22	25.71
	F04	SYBR	EF	Unkn-006	b22	25.89
	F05	SYBR	EF	Unkn-014	b30	24.62
	F06	SYBR	EF	Unkn-014	b30	25.15
	F07	SYBR	96	Unkn-022	b22	29.22
	F08	SYBR	96	Unkn-022	b22	28.98
	F09	SYBR	96	Unkn-030	b30	22.07
	F10	SYBR	96	Unkn-030	b30	22.23
	F11	SYBR	96	Unkn-101	IPC	19.69
	F12	SYBR	96	Unkn-101	IPC	19.92
	G01	SYBR	EF	Unkn-100	NIU	N/A
	G02	SYBR	EF	Unkn-100	NIU	38.42
	G03	SYBR	EF	Unkn-007	b23	25.94
	G04	SYBR	EF	Unkn-007	b23	25.69
	G05	SYBR	EF	Unkn-015	b31	29.86
	G06	SYBR	EF	Unkn-015	b31	30.19
	G07	SYBR	96	Unkn-023	b23	29.5
	G08	SYBR	96	Unkn-023	b23	30.37
	G09	SYBR	96	Unkn-031	b31	22.95
	G10	SYBR	96	Unkn-031	b31	23.03
	G11	SYBR	96	Unkn-102	NIU	34.67
	G12	SYBR	96	Unkn-102	NIU	33.9
	H01	SYBR	EF	NTC-001	NTC	N/A
	H02	SYBR	EF	NTC-001	NTC	37.04
	H03	SYBR	EF	Unkn-008	b24	26.03
	H04	SYBR	EF	Unkn-008	b24	26.62
	H05	SYBR	EF	Unkn-016	b32	29.23
	H06	SYBR	EF	Unkn-016	b32	29.18
	H07	SYBR	96	Unkn-024	b24	30.83
	H08	SYBR	96	Unkn-024	b24	30.43
	H09	SYBR	96	Unkn-032	b32	25.83
	H10	SYBR	96	Unkn-032	b32	25.66
	H11	SYBR	96	NTC-002	NTC	34.48
	H12	SYBR	96	NTC-002	NTC	34.58
	A01	ROX		Std-001	x1	N/A
	A02	ROX		Std-001	x1	5.42
	A03	ROX		Unkn-001	b17	N/A
	A04	ROX		Unkn-001	b17	2.4
	A05	ROX		Unkn-009	b25	3.86
	A06	ROX		Unkn-009	b25	N/A
	A07	ROX		Unkn-017	b17	N/A
	A08	ROX		Unkn-017	b17	4.24
	A09	ROX		Unkn-025	b25	2.16
	A10	ROX		Unkn-025	b25	N/A
	A11	ROX		Std-006	x1	14.96
	A12	ROX		Std-006	x1	N/A
	B01	ROX		Std-002	x2	N/A
	B02	ROX		Std-002	x2	7.56
	B03	ROX		Unkn-002	b18	N/A
	B04	ROX		Unkn-002	b18	11.62
	B05	ROX		Unkn-010	b26	N/A
	B06	ROX		Unkn-010	b26	4.39
	B07	ROX		Unkn-018	b18	N/A
	B08	ROX		Unkn-018	b18	N/A
	B09	ROX		Unkn-026	b26	5.49
	B10	ROX		Unkn-026	b26	10.97
	B11	ROX		Std-007	x2	12.13
	B12	ROX		Std-007	x2	4.6
	C01	ROX		Std-003	x3	2.32
	C02	ROX		Std-003	x3	8.42
	C03	ROX		Unkn-003	b19	N/A
	C04	ROX		Unkn-003	b19	N/A
	C05	ROX		Unkn-011	b27	9.11
	C06	ROX		Unkn-011	b27	7.06
	C07	ROX		Unkn-019	b19	N/A
	C08	ROX		Unkn-019	b19	5.77
	C09	ROX		Unkn-027	b27	9.48
	C10	ROX		Unkn-027	b27	6.93
	C11	ROX		Std-008	x3	N/A
	C12	ROX		Std-008	x3	N/A
	D01	ROX		Std-004	x4	3.54
	D02	ROX		Std-004	x4	9.21
	D03	ROX		Unkn-004	b20	N/A
	D04	ROX		Unkn-004	b20	6.61
	D05	ROX		Unkn-012	b28	11.06
	D06	ROX		Unkn-012	b28	N/A
	D07	ROX		Unkn-020	b20	37.4
	D08	ROX		Unkn-020	b20	10.1
	D09	ROX		Unkn-028	b28	N/A
	D10	ROX		Unkn-028	b28	7.95
	D11	ROX		Std-009	x4	N/A
	D12	ROX		Std-009	x4	N/A
	E01	ROX		Std-005	x5	2.72
	E02	ROX		Std-005	x5	N/A
	E03	ROX		Unkn-005	b21	5.41
	E04	ROX		Unkn-005	b21	N/A
	E05	ROX		Unkn-013	b29	N/A
	E06	ROX		Unkn-013	b29	N/A
	E07	ROX		Unkn-021	b21	10.18
	E08	ROX		Unkn-021	b21	11.65
	E09	ROX		Unkn-029	b29	11.79
	E10	ROX		Unkn-029	b29	N/A
	E11	ROX		Std-010	x5	4.2
	E12	ROX		Std-010	x5	N/A
	F01	ROX		Unkn-099	IPC	5.95
	F02	ROX		Unkn-099	IPC	11.26
	F03	ROX		Unkn-006	b22	N/A
	F04	ROX		Unkn-006	b22	N/A
	F05	ROX		Unkn-014	b30	5.58
	F06	ROX		Unkn-014	b30	13.22
	F07	ROX		Unkn-022	b22	N/A
	F08	ROX		Unkn-022	b22	N/A
	F09	ROX		Unkn-030	b30	N/A
	F10	ROX		Unkn-030	b30	11.25
	F11	ROX		Unkn-101	IPC	N/A
	F12	ROX		Unkn-101	IPC	8.89
	G01	ROX		Unkn-100	NIU	N/A
	G02	ROX		Unkn-100	NIU	N/A
	G03	ROX		Unkn-007	b23	5.75
	G04	ROX		Unkn-007	b23	N/A
	G05	ROX		Unkn-015	b31	N/A
	G06	ROX		Unkn-015	b31	15.34
	G07	ROX		Unkn-023	b23	3.89
	G08	ROX		Unkn-023	b23	N/A
	G09	ROX		Unkn-031	b31	4.09
	G10	ROX		Unkn-031	b31	N/A
	G11	ROX		Unkn-102	NIU	N/A
	G12	ROX		Unkn-102	NIU	5.35
	H01	ROX		NTC-001	NTC	N/A
	H02	ROX		NTC-001	NTC	N/A
	H03	ROX		Unkn-008	b24	N/A
	H04	ROX		Unkn-008	b24	N/A
	H05	ROX		Unkn-016	b32	2.3
	H06	ROX		Unkn-016	b32	N/A
	H07	ROX		Unkn-024	b24	N/A
	H08	ROX		Unkn-024	b24	N/A
	H09	ROX		Unkn-032	b32	2.21
	H10	ROX		Unkn-032	b32	N/A
	H11	ROX		NTC-002	NTC	N/A
	H12	ROX		NTC-002	NTC	4.51

## Sheet: b33-48
	Well	Fluor	Target	Content	Sample	Cq
	A01	SYBR	EF	Std-001	x1	27.35
	A02	SYBR	EF	Std-001	x1	28
	A03	SYBR	EF	Unkn-001	b33	24.26
	A04	SYBR	EF	Unkn-001	b33	24.37
	A05	SYBR	EF	Unkn-009	b41	27.31
	A06	SYBR	EF	Unkn-009	b41	27.55
	A07	SYBR	96	Unkn-017	b33	16.34
	A08	SYBR	96	Unkn-017	b33	17.03
	A09	SYBR	96	Unkn-025	b41	31.75
	A10	SYBR	96	Unkn-025	b41	31.79
	A11	SYBR	96	Std-006	x1	15.04
	A12	SYBR	96	Std-006	x1	14.88
	B01	SYBR	EF	Std-002	x2	26.05
	B02	SYBR	EF	Std-002	x2	25.75
	B03	SYBR	EF	Unkn-002	b34	23.14
	B04	SYBR	EF	Unkn-002	b34	23.74
	B05	SYBR	EF	Unkn-010	b42	26.38
	B06	SYBR	EF	Unkn-010	b42	26.31
	B07	SYBR	96	Unkn-018	b34	8.55
	B08	SYBR	96	Unkn-018	b34	8.12
	B09	SYBR	96	Unkn-026	b42	32.37
	B10	SYBR	96	Unkn-026	b42	31.75
	B11	SYBR	96	Std-007	x2	12.49
	B12	SYBR	96	Std-007	x2	12.79
	C01	SYBR	EF	Std-003	x3	26.95
	C02	SYBR	EF	Std-003	x3	26.9
	C03	SYBR	EF	Unkn-003	b35	27.05
	C04	SYBR	EF	Unkn-003	b35	26.01
	C05	SYBR	EF	Unkn-011	b43	27.04
	C06	SYBR	EF	Unkn-011	b43	26.52
	C07	SYBR	96	Unkn-019	b35	16.78
	C08	SYBR	96	Unkn-019	b35	16.19
	C09	SYBR	96	Unkn-027	b43	32.08
	C10	SYBR	96	Unkn-027	b43	33.09
	C11	SYBR	96	Std-008	x3	13.89
	C12	SYBR	96	Std-008	x3	13.59
	D01	SYBR	EF	Std-004	x4	24.88
	D02	SYBR	EF	Std-004	x4	24.83
	D03	SYBR	EF	Unkn-004	b36	27.21
	D04	SYBR	EF	Unkn-004	b36	27.16
	D05	SYBR	EF	Unkn-012	b44	25.43
	D06	SYBR	EF	Unkn-012	b44	26.17
	D07	SYBR	96	Unkn-020	b36	17.27
	D08	SYBR	96	Unkn-020	b36	17.26
	D09	SYBR	96	Unkn-028	b44	28.49
	D10	SYBR	96	Unkn-028	b44	28.27
	D11	SYBR	96	Std-009	x4	11.4
	D12	SYBR	96	Std-009	x4	11.54
	E01	SYBR	EF	Std-005	x5	29.15
	E02	SYBR	EF	Std-005	x5	28.67
	E03	SYBR	EF	Unkn-005	b37	27.46
	E04	SYBR	EF	Unkn-005	b37	27.54
	E05	SYBR	EF	Unkn-013	b45	25.61
	E06	SYBR	EF	Unkn-013	b45	26.29
	E07	SYBR	96	Unkn-021	b37	7.63
	E08	SYBR	96	Unkn-021	b37	7.21
	E09	SYBR	96	Unkn-029	b45	26.5
	E10	SYBR	96	Unkn-029	b45	27
	E11	SYBR	96	Std-010	x5	15.88
	E12	SYBR	96	Std-010	x5	15.79
	F01	SYBR	EF	Unkn-099	IPC	25.98
	F03	SYBR	EF	Unkn-006	b38	26.2
	F04	SYBR	EF	Unkn-006	b38	26.05
	F05	SYBR	EF	Unkn-014	b46	25.74
	F06	SYBR	EF	Unkn-014	b46	26.35
	F07	SYBR	96	Unkn-022	b38	18.58
	F08	SYBR	96	Unkn-022	b38	18.45
	F09	SYBR	96	Unkn-030	b46	25.36
	F10	SYBR	96	Unkn-030	b46	25.09
	F11	SYBR	96	Unkn-101	IPC	19.75
	G01	SYBR	EF	Unkn-100	NIU	N/A
	G02	SYBR	EF	Unkn-100	NIU	N/A
	G03	SYBR	EF	Unkn-007	b39	25.72
	G04	SYBR	EF	Unkn-007	b39	25.82
	G05	SYBR	EF	Unkn-015	b47	26.14
	G06	SYBR	EF	Unkn-015	b47	26.32
	G07	SYBR	96	Unkn-023	b39	15.8
	G08	SYBR	96	Unkn-023	b39	15.55
	G09	SYBR	96	Unkn-031	b47	29.88
	G10	SYBR	96	Unkn-031	b47	29.91
	G11	SYBR	96	Unkn-102	NIU	34.18
	G12	SYBR	96	Unkn-102	NIU	35.08
	H01	SYBR	EF	NTC-001	NTC	N/A
	H02	SYBR	EF	NTC-001	NTC	N/A
	H03	SYBR	EF	Unkn-008	b40	27.36
	H04	SYBR	EF	Unkn-008	b40	27.66
	H05	SYBR	EF	Unkn-016	b48	26.06
	H06	SYBR	EF	Unkn-016	b48	26.51
	H07	SYBR	96	Unkn-024	b40	16.34
	H08	SYBR	96	Unkn-024	b40	16.54
	H09	SYBR	96	Unkn-032	b48	30.41
	H10	SYBR	96	Unkn-032	b48	30.12
	H11	SYBR	96	NTC-002	NTC	33.01
	H12	SYBR	96	NTC-002	NTC	33.71
	A01	ROX		Std-001	x1	24.47
	A02	ROX		Std-001	x1	2.19
	A03	ROX		Unkn-001	b33	5.79
	A04	ROX		Unkn-001	b33	4.69
	A05	ROX		Unkn-009	b41	2.24
	A06	ROX		Unkn-009	b41	N/A
	A07	ROX		Unkn-017	b33	N/A
	A08	ROX		Unkn-017	b33	N/A
	A09	ROX		Unkn-025	b41	N/A
	A10	ROX		Unkn-025	b41	N/A
	A11	ROX		Std-006	x1	N/A
	A12	ROX		Std-006	x1	N/A
	B01	ROX		Std-002	x2	2.5
	B02	ROX		Std-002	x2	N/A
	B03	ROX		Unkn-002	b34	N/A
	B04	ROX		Unkn-002	b34	8.53
	B05	ROX		Unkn-010	b42	N/A
	B06	ROX		Unkn-010	b42	4.97
	B07	ROX		Unkn-018	b34	N/A
	B08	ROX		Unkn-018	b34	N/A
	B09	ROX		Unkn-026	b42	5.76
	B10	ROX		Unkn-026	b42	N/A
	B11	ROX		Std-007	x2	N/A
	B12	ROX		Std-007	x2	N/A
	C01	ROX		Std-003	x3	N/A
	C02	ROX		Std-003	x3	9.11
	C03	ROX		Unkn-003	b35	4.89
	C04	ROX		Unkn-003	b35	N/A
	C05	ROX		Unkn-011	b43	2.15
	C06	ROX		Unkn-011	b43	N/A
	C07	ROX		Unkn-019	b35	10.48
	C08	ROX		Unkn-019	b35	N/A
	C09	ROX		Unkn-027	b43	N/A
	C10	ROX		Unkn-027	b43	N/A
	C11	ROX		Std-008	x3	N/A
	C12	ROX		Std-008	x3	N/A
	D01	ROX		Std-004	x4	N/A
	D02	ROX		Std-004	x4	13.5
	D03	ROX		Unkn-004	b36	4.31
	D04	ROX		Unkn-004	b36	5.47
	D05	ROX		Unkn-012	b44	2.86
	D06	ROX		Unkn-012	b44	N/A
	D07	ROX		Unkn-020	b36	N/A
	D08	ROX		Unkn-020	b36	14.98
	D09	ROX		Unkn-028	b44	N/A
	D10	ROX		Unkn-028	b44	N/A
	D11	ROX		Std-009	x4	N/A
	D12	ROX		Std-009	x4	N/A
	E01	ROX		Std-005	x5	18.63
	E02	ROX		Std-005	x5	4.2
	E03	ROX		Unkn-005	b37	4.81
	E04	ROX		Unkn-005	b37	10.61
	E05	ROX		Unkn-013	b45	N/A
	E06	ROX		Unkn-013	b45	3.3
	E07	ROX		Unkn-021	b37	4.13
	E08	ROX		Unkn-021	b37	16.32
	E09	ROX		Unkn-029	b45	11.83
	E10	ROX		Unkn-029	b45	9.77
	E11	ROX		Std-010	x5	16.14
	E12	ROX		Std-010	x5	6.87
	F01	ROX		Unkn-099	IPC	27.94
	F03	ROX		Unkn-006	b38	4.98
	F04	ROX		Unkn-006	b38	N/A
	F05	ROX		Unkn-014	b46	N/A
	F06	ROX		Unkn-014	b46	N/A
	F07	ROX		Unkn-022	b38	N/A
	F08	ROX		Unkn-022	b38	N/A
	F09	ROX		Unkn-030	b46	N/A
	F10	ROX		Unkn-030	b46	N/A
	F11	ROX		Unkn-101	IPC	N/A
	G01	ROX		Unkn-100	NIU	N/A
	G02	ROX		Unkn-100	NIU	N/A
	G03	ROX		Unkn-007	b39	10.1
	G04	ROX		Unkn-007	b39	N/A
	G05	ROX		Unkn-015	b47	6.89
	G06	ROX		Unkn-015	b47	4.71
	G07	ROX		Unkn-023	b39	N/A
	G08	ROX		Unkn-023	b39	N/A
	G09	ROX		Unkn-031	b47	3.78
	G10	ROX		Unkn-031	b47	N/A
	G11	ROX		Unkn-102	NIU	N/A
	G12	ROX		Unkn-102	NIU	N/A
	H01	ROX		NTC-001	NTC	4.56
	H02	ROX		NTC-001	NTC	N/A
	H03	ROX		Unkn-008	b40	N/A
	H04	ROX		Unkn-008	b40	N/A
	H05	ROX		Unkn-016	b48	3.31
	H06	ROX		Unkn-016	b48	N/A
	H07	ROX		Unkn-024	b40	N/A
	H08	ROX		Unkn-024	b40	N/A
	H09	ROX		Unkn-032	b48	N/A
	H10	ROX		Unkn-032	b48	18.18
	H11	ROX		NTC-002	NTC	N/A
	H12	ROX		NTC-002	NTC	N/A

## Sheet: b49-64
	Well	Fluor	Target	Content	Sample	Cq
	A01	SYBR	EF	Std-001	x1	27.09
	A02	SYBR	EF	Std-001	x1	27.19
	A03	SYBR	EF	Unkn-001	b49	27.19
	A04	SYBR	EF	Unkn-001	b49	28.64
	A05	SYBR	EF	Unkn-009	b57	25.86
	A06	SYBR	EF	Unkn-009	b57	25.7
	A07	SYBR	96	Unkn-017	b49	29.03
	A08	SYBR	96	Unkn-017	b49	29.13
	A09	SYBR	96	Unkn-025	b57	24.13
	A10	SYBR	96	Unkn-025	b57	24.44
	A11	SYBR	96	Std-006	x1	26.73
	A12	SYBR	96	Std-006	x1	27.01
	B01	SYBR	EF	Std-002	x2	28.11
	B02	SYBR	EF	Std-002	x2	27.8
	B03	SYBR	EF	Unkn-002	b50	28.23
	B04	SYBR	EF	Unkn-002	b50	28.51
	B05	SYBR	EF	Unkn-010	b58	25.38
	B06	SYBR	EF	Unkn-010	b58	25.22
	B07	SYBR	96	Unkn-018	b50	29.14
	B08	SYBR	96	Unkn-018	b50	29.74
	B09	SYBR	96	Unkn-026	b58	27.48
	B10	SYBR	96	Unkn-026	b58	25.14
	B11	SYBR	96	Std-007	x2	27.67
	B12	SYBR	96	Std-007	x2	27.8
	C01	SYBR	EF	Std-003	x3	28.85
	C02	SYBR	EF	Std-003	x3	28.61
	C03	SYBR	EF	Unkn-003	b51	28.25
	C04	SYBR	EF	Unkn-003	b51	28.39
	C05	SYBR	EF	Unkn-011	b59	24.09
	C06	SYBR	EF	Unkn-011	b59	25.73
	C07	SYBR	96	Unkn-019	b51	23.74
	C08	SYBR	96	Unkn-019	b51	23.68
	C09	SYBR	96	Unkn-027	b59	24.87
	C10	SYBR	96	Unkn-027	b59	25.74
	C11	SYBR	96	Std-008	x3	28.46
	C12	SYBR	96	Std-008	x3	28.46
	D01	SYBR	EF	Std-004	x4	30.05
	D02	SYBR	EF	Std-004	x4	29.69
	D03	SYBR	EF	Unkn-004	b52	26.14
	D04	SYBR	EF	Unkn-004	b52	26.75
	D05	SYBR	EF	Unkn-012	b60	26.66
	D06	SYBR	EF	Unkn-012	b60	26.02
	D07	SYBR	96	Unkn-020	b52	28.59
	D08	SYBR	96	Unkn-020	b52	29.11
	D09	SYBR	96	Unkn-028	b60	28.02
	D10	SYBR	96	Unkn-028	b60	28.36
	D11	SYBR	96	Std-009	x4	29.27
	D12	SYBR	96	Std-009	x4	29.5
	E01	SYBR	EF	Std-005	x5	31.09
	E02	SYBR	EF	Std-005	x5	30.7
	E03	SYBR	EF	Unkn-005	b53	27.87
	E04	SYBR	EF	Unkn-005	b53	28.84
	E05	SYBR	EF	Unkn-013	b61	26.97
	E06	SYBR	EF	Unkn-013	b61	27.21
	E07	SYBR	96	Unkn-021	b53	28.82
	E08	SYBR	96	Unkn-021	b53	30.28
	E09	SYBR	96	Unkn-029	b61	28.88
	E10	SYBR	96	Unkn-029	b61	29.06
	E11	SYBR	96	Std-010	x5	30.47
	E12	SYBR	96	Std-010	x5	30.21
	F01	SYBR	EF	Unkn-099	IPC	N/A
	F02	SYBR	EF	Unkn-099	IPC	38.41
	F03	SYBR	EF	Unkn-006	b54	27.88
	F04	SYBR	EF	Unkn-006	b54	27.86
	F05	SYBR	EF	Unkn-014	b62	25.39
	F06	SYBR	EF	Unkn-014	b62	25.26
	F07	SYBR	96	Unkn-022	b54	28.05
	F08	SYBR	96	Unkn-022	b54	28.56
	F09	SYBR	96	Unkn-030	b62	29.07
	F10	SYBR	96	Unkn-030	b62	28.8
	F11	SYBR	96	Unkn-101	IPC	36.59
	F12	SYBR	96	Unkn-101	IPC	N/A
	G01	SYBR	EF	Unkn-100	NIU	N/A
	G02	SYBR	EF	Unkn-100	NIU	N/A
	G03	SYBR	EF	Unkn-007	b55	27.13
	G04	SYBR	EF	Unkn-007	b55	26.92
	G05	SYBR	EF	Unkn-015	b63	26.2
	G06	SYBR	EF	Unkn-015	b63	26.99
	G07	SYBR	96	Unkn-023	b55	28.35
	G08	SYBR	96	Unkn-023	b55	28.65
	G09	SYBR	96	Unkn-031	b63	27.91
	G10	SYBR	96	Unkn-031	b63	28.49
	G11	SYBR	96	Unkn-102	NIU	35.26
	G12	SYBR	96	Unkn-102	NIU	36.17
	H01	SYBR	EF	NTC-001	NTC	N/A
	H02	SYBR	EF	NTC-001	NTC	N/A
	H03	SYBR	EF	Unkn-008	b56	27.24
	H04	SYBR	EF	Unkn-008	b56	27.24
	H05	SYBR	EF	Unkn-016	b64	26.01
	H06	SYBR	EF	Unkn-016	b64	26.63
	H07	SYBR	96	Unkn-024	b56	27.46
	H08	SYBR	96	Unkn-024	b56	27.43
	H09	SYBR	96	Unkn-032	b64	28.38
	H10	SYBR	96	Unkn-032	b64	29.17
	H11	SYBR	96	NTC-002	NTC	36.09
	H12	SYBR	96	NTC-002	NTC	36.94
	A01	ROX		Std-001	x1	N/A
	A02	ROX		Std-001	x1	N/A
	A03	ROX		Unkn-001	b49	29.07
	A04	ROX		Unkn-001	b49	N/A
	A05	ROX		Unkn-009	b57	2.35
	A06	ROX		Unkn-009	b57	3.37
	A07	ROX		Unkn-017	b49	3
	A08	ROX		Unkn-017	b49	N/A
	A09	ROX		Unkn-025	b57	6.23
	A10	ROX		Unkn-025	b57	N/A
	A11	ROX		Std-006	x1	9.4
	A12	ROX		Std-006	x1	N/A
	B01	ROX		Std-002	x2	N/A
	B02	ROX		Std-002	x2	6.21
	B03	ROX		Unkn-002	b50	N/A
	B04	ROX		Unkn-002	b50	4.11
	B05	ROX		Unkn-010	b58	N/A
	B06	ROX		Unkn-010	b58	N/A
	B07	ROX		Unkn-018	b50	25.68
	B08	ROX		Unkn-018	b50	22.82
	B09	ROX		Unkn-026	b58	N/A
	B10	ROX		Unkn-026	b58	N/A
	B11	ROX		Std-007	x2	11.61
	B12	ROX		Std-007	x2	10.37
	C01	ROX		Std-003	x3	N/A
	C02	ROX		Std-003	x3	6.16
	C03	ROX		Unkn-003	b51	2.21
	C04	ROX		Unkn-003	b51	4.98
	C05	ROX		Unkn-011	b59	N/A
	C06	ROX		Unkn-011	b59	4.35
	C07	ROX		Unkn-019	b51	5.1
	C08	ROX		Unkn-019	b51	4.73
	C09	ROX		Unkn-027	b59	N/A
	C10	ROX		Unkn-027	b59	4.23
	C11	ROX		Std-008	x3	7.47
	C12	ROX		Std-008	x3	N/A
	D01	ROX		Std-004	x4	N/A
	D02	ROX		Std-004	x4	10.82
	D03	ROX		Unkn-004	b52	4.48
	D04	ROX		Unkn-004	b52	N/A
	D05	ROX		Unkn-012	b60	5.11
	D06	ROX		Unkn-012	b60	N/A
	D07	ROX		Unkn-020	b52	4.03
	D08	ROX		Unkn-020	b52	N/A
	D09	ROX		Unkn-028	b60	N/A
	D10	ROX		Unkn-028	b60	9.75
	D11	ROX		Std-009	x4	N/A
	D12	ROX		Std-009	x4	2.02
	E01	ROX		Std-005	x5	N/A
	E02	ROX		Std-005	x5	20.31
	E03	ROX		Unkn-005	b53	N/A
	E04	ROX		Unkn-005	b53	7.86
	E05	ROX		Unkn-013	b61	N/A
	E06	ROX		Unkn-013	b61	N/A
	E07	ROX		Unkn-021	b53	N/A
	E08	ROX		Unkn-021	b53	4.66
	E09	ROX		Unkn-029	b61	10.23
	E10	ROX		Unkn-029	b61	N/A
	E11	ROX		Std-010	x5	4.57
	E12	ROX		Std-010	x5	N/A
	F01	ROX		Unkn-099	IPC	18.66
	F02	ROX		Unkn-099	IPC	N/A
	F03	ROX		Unkn-006	b54	N/A
	F04	ROX		Unkn-006	b54	8.66
	F05	ROX		Unkn-014	b62	N/A
	F06	ROX		Unkn-014	b62	4.65
	F07	ROX		Unkn-022	b54	N/A
	F08	ROX		Unkn-022	b54	3.11
	F09	ROX		Unkn-030	b62	N/A
	F10	ROX		Unkn-030	b62	N/A
	F11	ROX		Unkn-101	IPC	N/A
	F12	ROX		Unkn-101	IPC	N/A
	G01	ROX		Unkn-100	NIU	19.94
	G02	ROX		Unkn-100	NIU	38.97
	G03	ROX		Unkn-007	b55	N/A
	G04	ROX		Unkn-007	b55	2.15
	G05	ROX		Unkn-015	b63	21.9
	G06	ROX		Unkn-015	b63	15.28
	G07	ROX		Unkn-023	b55	N/A
	G08	ROX		Unkn-023	b55	N/A
	G09	ROX		Unkn-031	b63	24.62
	G10	ROX		Unkn-031	b63	N/A
	G11	ROX		Unkn-102	NIU	6.72
	G12	ROX		Unkn-102	NIU	20.76
	H01	ROX		NTC-001	NTC	N/A
	H02	ROX		NTC-001	NTC	3.96
	H03	ROX		Unkn-008	b56	2.1
	H04	ROX		Unkn-008	b56	2.23
	H05	ROX		Unkn-016	b64	2.18
	H06	ROX		Unkn-016	b64	2.33
	H07	ROX		Unkn-024	b56	N/A
	H08	ROX		Unkn-024	b56	16.2
	H09	ROX		Unkn-032	b64	N/A
	H10	ROX		Unkn-032	b64	2.92
	H11	ROX		NTC-002	NTC	N/A
	H12	ROX		NTC-002	NTC	N/A

## Sheet: b65-80
	Well	Fluor	Target	Content	Sample	Cq
	A01	SYBR	EF	Std-001	x1	26.77
	A02	SYBR	EF	Std-001	x1	26.93
	A03	SYBR	EF	Unkn-001	b65	29.29
	A04	SYBR	EF	Unkn-001	b65	29.12
	A05	SYBR	EF	Unkn-009	b73	24.25
	A06	SYBR	EF	Unkn-009	b73	24.18
	A07	SYBR	96	Unkn-017	b65	26.17
	A08	SYBR	96	Unkn-017	b65	25.88
	A09	SYBR	96	Unkn-025	b73	20.61
	A10	SYBR	96	Unkn-025	b73	20.27
	A11	SYBR	96	Std-006	x1	22.05
	A12	SYBR	96	Std-006	x1	22.06
	B01	SYBR	EF	Std-002	x2	28.1
	B02	SYBR	EF	Std-002	x2	27.85
	B03	SYBR	EF	Unkn-002	b66	27.08
	B04	SYBR	EF	Unkn-002	b66	27.47
	B05	SYBR	EF	Unkn-010	b74	27.92
	B06	SYBR	EF	Unkn-010	b74	27.31
	B07	SYBR	96	Unkn-018	b66	25.79
	B08	SYBR	96	Unkn-018	b66	25.8
	B09	SYBR	96	Unkn-026	b74	23.02
	B10	SYBR	96	Unkn-026	b74	23.03
	B11	SYBR	96	Std-007	x2	22.96
	B12	SYBR	96	Std-007	x2	23.06
	C01	SYBR	EF	Std-003	x3	29
	C02	SYBR	EF	Std-003	x3	29.13
	C03	SYBR	EF	Unkn-003	b67	27.8
	C04	SYBR	EF	Unkn-003	b67	27.3
	C05	SYBR	EF	Unkn-011	b75	26.88
	C06	SYBR	EF	Unkn-011	b75	26.9
	C07	SYBR	96	Unkn-019	b67	26.14
	C08	SYBR	96	Unkn-019	b67	25.67
	C09	SYBR	96	Unkn-027	b75	20.34
	C10	SYBR	96	Unkn-027	b75	20.9
	C11	SYBR	96	Std-008	x3	24.09
	C12	SYBR	96	Std-008	x3	23.97
	D01	SYBR	EF	Std-004	x4	30.21
	D02	SYBR	EF	Std-004	x4	30.04
	D03	SYBR	EF	Unkn-004	b68	26.56
	D04	SYBR	EF	Unkn-004	b68	26.19
	D05	SYBR	EF	Unkn-012	b76	25.12
	D06	SYBR	EF	Unkn-012	b76	25.32
	D07	SYBR	96	Unkn-020	b68	24.51
	D08	SYBR	96	Unkn-020	b68	24.26
	D09	SYBR	96	Unkn-028	b76	22.4
	D10	SYBR	96	Unkn-028	b76	22.68
	D11	SYBR	96	Std-009	x4	24.79
	D12	SYBR	96	Std-009	x4	25
	E01	SYBR	EF	Std-005	x5	31.06
	E02	SYBR	EF	Std-005	x5	30.93
	E03	SYBR	EF	Unkn-005	b69	27.52
	E04	SYBR	EF	Unkn-005	b69	27.23
	E05	SYBR	EF	Unkn-013	b77	25.91
	E06	SYBR	EF	Unkn-013	b77	25.85
	E07	SYBR	96	Unkn-021	b69	25.71
	E08	SYBR	96	Unkn-021	b69	25.34
	E09	SYBR	96	Unkn-029	b77	19.35
	E10	SYBR	96	Unkn-029	b77	19.58
	E11	SYBR	96	Std-010	x5	25.96
	E12	SYBR	96	Std-010	x5	26.04
	F01	SYBR	EF	Unkn-099	IPC	25.78
	F02	SYBR	EF	Unkn-099	IPC	25.58
	F03	SYBR	EF	Unkn-006	b70	27.69
	F04	SYBR	EF	Unkn-006	b70	26.75
	F05	SYBR	EF	Unkn-014	b78	28.1
	F06	SYBR	EF	Unkn-014	b78	28.18
	F07	SYBR	96	Unkn-022	b70	21.12
	F08	SYBR	96	Unkn-022	b70	20.29
	F09	SYBR	96	Unkn-030	b78	22.22
	F10	SYBR	96	Unkn-030	b78	22.49
	F11	SYBR	96	Unkn-101	IPC	21.4
	F12	SYBR	96	Unkn-101	IPC	21.41
	G01	SYBR	EF	Unkn-100	NIU	N/A
	G02	SYBR	EF	Unkn-100	NIU	N/A
	G03	SYBR	EF	Unkn-007	b71	27.34
	G04	SYBR	EF	Unkn-007	b71	27.24
	G05	SYBR	EF	Unkn-015	b79	27.41
	G06	SYBR	EF	Unkn-015	b79	27.39
	G07	SYBR	96	Unkn-023	b71	25.31
	G08	SYBR	96	Unkn-023	b71	26.2
	G09	SYBR	96	Unkn-031	b79	20.13
	G10	SYBR	96	Unkn-031	b79	20.01
	G11	SYBR	96	Unkn-102	NIU	N/A
	G12	SYBR	96	Unkn-102	NIU	N/A
	H01	SYBR	EF	NTC-001	NTC	39.51
	H02	SYBR	EF	NTC-001	NTC	38.74
	H03	SYBR	EF	Unkn-008	b72	27.42
	H04	SYBR	EF	Unkn-008	b72	26.72
	H05	SYBR	EF	Unkn-016	b80	27.98
	H06	SYBR	EF	Unkn-016	b80	27.86
	H07	SYBR	96	Unkn-024	b72	22.39
	H08	SYBR	96	Unkn-024	b72	22.9
	H09	SYBR	96	Unkn-032	b80	20.48
	H10	SYBR	96	Unkn-032	b80	20.33
	H11	SYBR	96	NTC-002	NTC	33.74
	H12	SYBR	96	NTC-002	NTC	33.22
	A01	ROX		Std-001	x1	30.15
	A02	ROX		Std-001	x1	13.06
	A03	ROX		Unkn-001	b65	18.29
	A04	ROX		Unkn-001	b65	34.47
	A05	ROX		Unkn-009	b73	8.87
	A06	ROX		Unkn-009	b73	11.64
	A07	ROX		Unkn-017	b65	13.04
	A08	ROX		Unkn-017	b65	37.05
	A09	ROX		Unkn-025	b73	10.05
	A10	ROX		Unkn-025	b73	11.11
	A11	ROX		Std-006	x1	37.86
	A12	ROX		Std-006	x1	37.88
	B01	ROX		Std-002	x2	32.01
	B02	ROX		Std-002	x2	2.33
	B03	ROX		Unkn-002	b66	23.07
	B04	ROX		Unkn-002	b66	11.59
	B05	ROX		Unkn-010	b74	14.04
	B06	ROX		Unkn-010	b74	14.23
	B07	ROX		Unkn-018	b66	10.65
	B08	ROX		Unkn-018	b66	30.84
	B09	ROX		Unkn-026	b74	10.03
	B10	ROX		Unkn-026	b74	15.47
	B11	ROX		Std-007	x2	37.46
	B12	ROX		Std-007	x2	39.46
	C01	ROX		Std-003	x3	15.51
	C02	ROX		Std-003	x3	28.1
	C03	ROX		Unkn-003	b67	19.28
	C04	ROX		Unkn-003	b67	30.61
	C05	ROX		Unkn-011	b75	15.56
	C06	ROX		Unkn-011	b75	14.41
	C07	ROX		Unkn-019	b67	15.3
	C08	ROX		Unkn-019	b67	14.09
	C09	ROX		Unkn-027	b75	12.26
	C10	ROX		Unkn-027	b75	32.96
	C11	ROX		Std-008	x3	37.82
	C12	ROX		Std-008	x3	11.77
	D01	ROX		Std-004	x4	N/A
	D02	ROX		Std-004	x4	11.28
	D03	ROX		Unkn-004	b68	17.35
	D04	ROX		Unkn-004	b68	10.56
	D05	ROX		Unkn-012	b76	13.16
	D06	ROX		Unkn-012	b76	14.78
	D07	ROX		Unkn-020	b68	29.85
	D08	ROX		Unkn-020	b68	10.9
	D09	ROX		Unkn-028	b76	38.2
	D10	ROX		Unkn-028	b76	37.75
	D11	ROX		Std-009	x4	39.1
	D12	ROX		Std-009	x4	12.1
	E01	ROX		Std-005	x5	5.06
	E02	ROX		Std-005	x5	20.28
	E03	ROX		Unkn-005	b69	12.24
	E04	ROX		Unkn-005	b69	17.59
	E05	ROX		Unkn-013	b77	15.43
	E06	ROX		Unkn-013	b77	10.87
	E07	ROX		Unkn-021	b69	14.38
	E08	ROX		Unkn-021	b69	7.87
	E09	ROX		Unkn-029	b77	34.13
	E10	ROX		Unkn-029	b77	16.26
	E11	ROX		Std-010	x5	16.35
	E12	ROX		Std-010	x5	15.42
	F01	ROX		Unkn-099	IPC	11.74
	F02	ROX		Unkn-099	IPC	13.02
	F03	ROX		Unkn-006	b70	8.82
	F04	ROX		Unkn-006	b70	15.47
	F05	ROX		Unkn-014	b78	17.2
	F06	ROX		Unkn-014	b78	13.49
	F07	ROX		Unkn-022	b70	36.36
	F08	ROX		Unkn-022	b70	10.45
	F09	ROX		Unkn-030	b78	35.76
	F10	ROX		Unkn-030	b78	37.54
	F11	ROX		Unkn-101	IPC	37.86
	F12	ROX		Unkn-101	IPC	15.41
	G01	ROX		Unkn-100	NIU	27.93
	G02	ROX		Unkn-100	NIU	9.02
	G03	ROX		Unkn-007	b71	17.36
	G04	ROX		Unkn-007	b71	17.29
	G05	ROX		Unkn-015	b79	17.47
	G06	ROX		Unkn-015	b79	17.57
	G07	ROX		Unkn-023	b71	14.35
	G08	ROX		Unkn-023	b71	10.86
	G09	ROX		Unkn-031	b79	36.3
	G10	ROX		Unkn-031	b79	37.83
	G11	ROX		Unkn-102	NIU	35.55
	G12	ROX		Unkn-102	NIU	30.3
	H01	ROX		NTC-001	NTC	4.04
	H02	ROX		NTC-001	NTC	10.02
	H03	ROX		Unkn-008	b72	31.28
	H04	ROX		Unkn-008	b72	10.23
	H05	ROX		Unkn-016	b80	15.55
	H06	ROX		Unkn-016	b80	10.16
	H07	ROX		Unkn-024	b72	9.47
	H08	ROX		Unkn-024	b72	9.77
	H09	ROX		Unkn-032	b80	35.93
	H10	ROX		Unkn-032	b80	10.68
	H11	ROX		NTC-002	NTC	15.91
	H12	ROX		NTC-002	NTC	3.41

## Sheet: m1-16
	Well	Fluor	Target	Content	Sample	Cq
	A01	SYBR	EF	Std-001	x1	26.04
	A02	SYBR	EF	Std-001	x1	26.01
	A03	SYBR	EF	Unkn-001	m1	26.38
	A04	SYBR	EF	Unkn-001	m1	26.48
	A05	SYBR	EF	Unkn-009	m9	26.32
	A06	SYBR	EF	Unkn-009	m9	26.23
	A07	SYBR	96	Unkn-017	m1	32.47
	A08	SYBR	96	Unkn-017	m1	32.43
	A09	SYBR	96	Unkn-025	m9	29.67
	A10	SYBR	96	Unkn-025	m9	29.5
	A11	SYBR	96	Std-006	x1	30.24
	A12	SYBR	96	Std-006	x1	30.33
	B01	SYBR	EF	Std-002	x2	26.95
	B02	SYBR	EF	Std-002	x2	26.92
	B03	SYBR	EF	Unkn-002	m2	26.63
	B04	SYBR	EF	Unkn-002	m2	26.47
	B05	SYBR	EF	Unkn-010	m10	25.56
	B06	SYBR	EF	Unkn-010	m10	25.57
	B07	SYBR	96	Unkn-018	m2	31.01
	B08	SYBR	96	Unkn-018	m2	31.07
	B09	SYBR	96	Unkn-026	m10	30.57
	B10	SYBR	96	Unkn-026	m10	30.4
	B11	SYBR	96	Std-007	x2	31.32
	B12	SYBR	96	Std-007	x2	31.29
	C01	SYBR	EF	Std-003	x3	28.26
	C02	SYBR	EF	Std-003	x3	28.05
	C03	SYBR	EF	Unkn-003	m3	26.24
	C04	SYBR	EF	Unkn-003	m3	26.32
	C05	SYBR	EF	Unkn-011	m11	24.91
	C06	SYBR	EF	Unkn-011	m11	25.29
	C07	SYBR	96	Unkn-019	m3	30.81
	C08	SYBR	96	Unkn-019	m3	30.57
	C09	SYBR	96	Unkn-027	m11	25.66
	C10	SYBR	96	Unkn-027	m11	30.2
	C11	SYBR	96	Std-008	x3	32.09
	C12	SYBR	96	Std-008	x3	32.08
	D01	SYBR	EF	Std-004	x4	29.14
	D02	SYBR	EF	Std-004	x4	28.61
	D03	SYBR	EF	Unkn-004	m4	26.16
	D04	SYBR	EF	Unkn-004	m4	26.11
	D05	SYBR	EF	Unkn-012	m12	25.44
	D06	SYBR	EF	Unkn-012	m12	25.71
	D07	SYBR	96	Unkn-020	m4	31.22
	D08	SYBR	96	Unkn-020	m4	31.13
	D09	SYBR	96	Unkn-028	m12	30.69
	D10	SYBR	96	Unkn-028	m12	31.28
	D11	SYBR	96	Std-009	x4	33.31
	E01	SYBR	EF	Std-005	x5	30.29
	E02	SYBR	EF	Std-005	x5	29.85
	E03	SYBR	EF	Unkn-005	m5	26.94
	E04	SYBR	EF	Unkn-005	m5	27.25
	E05	SYBR	EF	Unkn-013	m13	24.77
	E06	SYBR	EF	Unkn-013	m13	24.98
	E07	SYBR	96	Unkn-021	m5	30.58
	E08	SYBR	96	Unkn-021	m5	30.98
	E09	SYBR	96	Unkn-029	m13	25.57
	E10	SYBR	96	Unkn-029	m13	23.28
	E11	SYBR	96	Std-010	x5	34.05
	F01	SYBR	EF	Unkn-099	IPC	26.39
	F02	SYBR	EF	Unkn-099	IPC	26.39
	F03	SYBR	EF	Unkn-006	m6	26.27
	F04	SYBR	EF	Unkn-006	m6	26.6
	F05	SYBR	EF	Unkn-014	m14	25.14
	F06	SYBR	EF	Unkn-014	m14	25.36
	F07	SYBR	96	Unkn-022	m6	30.33
	F08	SYBR	96	Unkn-022	m6	30.63
	F09	SYBR	96	Unkn-030	m14	30.05
	F10	SYBR	96	Unkn-030	m14	27.15
	F11	SYBR	96	Unkn-101	IPC	19.49
	F12	SYBR	96	Unkn-101	IPC	19.61
	G01	SYBR	EF	Unkn-100	NIU	N/A
	G02	SYBR	EF	Unkn-100	NIU	N/A
	G03	SYBR	EF	Unkn-007	m7	26.75
	G04	SYBR	EF	Unkn-007	m7	26.61
	G05	SYBR	EF	Unkn-015	m15	25.51
	G06	SYBR	EF	Unkn-015	m15	25.75
	G07	SYBR	96	Unkn-023	m7	30.41
	G08	SYBR	96	Unkn-023	m7	30.52
	G09	SYBR	96	Unkn-031	m15	29.81
	G10	SYBR	96	Unkn-031	m15	29.59
	G11	SYBR	96	Unkn-102	NIU	N/A
	G12	SYBR	96	Unkn-102	NIU	N/A
	H01	SYBR	EF	NTC-001	NTC	N/A
	H02	SYBR	EF	NTC-001	NTC	N/A
	H03	SYBR	EF	Unkn-008	m8	27.74
	H04	SYBR	EF	Unkn-008	m8	27.8
	H05	SYBR	EF	Unkn-016	m16	24.88
	H06	SYBR	EF	Unkn-016	m16	25.02
	H07	SYBR	96	Unkn-024	m8	30.28
	H08	SYBR	96	Unkn-024	m8	30.11
	H09	SYBR	96	Unkn-032	m16	24.01
	H10	SYBR	96	Unkn-032	m16	29.2
	H11	SYBR	96	NTC-002	NTC	32.09
	H12	SYBR	96	NTC-002	NTC	30.64
	A01	ROX		Std-001	x1	20.97
	A02	ROX		Std-001	x1	20.44
	A03	ROX		Unkn-001	m1	33.44
	A04	ROX		Unkn-001	m1	21.85
	A05	ROX		Unkn-009	m9	21.43
	A06	ROX		Unkn-009	m9	21.36
	A07	ROX		Unkn-017	m1	32.41
	A08	ROX		Unkn-017	m1	34.34
	A09	ROX		Unkn-025	m9	28.17
	A10	ROX		Unkn-025	m9	28.21
	A11	ROX		Std-006	x1	28.79
	A12	ROX		Std-006	x1	25.79
	B01	ROX		Std-002	x2	22.38
	B02	ROX		Std-002	x2	38.4
	B03	ROX		Unkn-002	m2	38.41
	B04	ROX		Unkn-002	m2	25.43
	B05	ROX		Unkn-010	m10	22.1
	B06	ROX		Unkn-010	m10	7.63
	B07	ROX		Unkn-018	m2	29.15
	B08	ROX		Unkn-018	m2	26.38
	B09	ROX		Unkn-026	m10	29.41
	B10	ROX		Unkn-026	m10	30.25
	B11	ROX		Std-007	x2	8.27
	B12	ROX		Std-007	x2	26.12
	C01	ROX		Std-003	x3	20.04
	C02	ROX		Std-003	x3	25.01
	C03	ROX		Unkn-003	m3	20.45
	C04	ROX		Unkn-003	m3	21.08
	C05	ROX		Unkn-011	m11	18.04
	C06	ROX		Unkn-011	m11	26.32
	C07	ROX		Unkn-019	m3	27.37
	C08	ROX		Unkn-019	m3	28.07
	C09	ROX		Unkn-027	m11	13.47
	C10	ROX		Unkn-027	m11	28.39
	C11	ROX		Std-008	x3	25.92
	C12	ROX		Std-008	x3	32
	D01	ROX		Std-004	x4	N/A
	D02	ROX		Std-004	x4	18.79
	D03	ROX		Unkn-004	m4	22.33
	D04	ROX		Unkn-004	m4	N/A
	D05	ROX		Unkn-012	m12	14.54
	D06	ROX		Unkn-012	m12	N/A
	D07	ROX		Unkn-020	m4	26.89
	D08	ROX		Unkn-020	m4	4.14
	D09	ROX		Unkn-028	m12	32.19
	D10	ROX		Unkn-028	m12	25.89
	D11	ROX		Std-009	x4	27.67
	E01	ROX		Std-005	x5	29.14
	E02	ROX		Std-005	x5	23.68
	E03	ROX		Unkn-005	m5	18.57
	E04	ROX		Unkn-005	m5	8.5
	E05	ROX		Unkn-013	m13	21.29
	E06	ROX		Unkn-013	m13	16.53
	E07	ROX		Unkn-021	m5	28.11
	E08	ROX		Unkn-021	m5	28.03
	E09	ROX		Unkn-029	m13	28.25
	E10	ROX		Unkn-029	m13	28.67
	E11	ROX		Std-010	x5	29.14
	F01	ROX		Unkn-099	IPC	29.37
	F02	ROX		Unkn-099	IPC	12.75
	F03	ROX		Unkn-006	m6	9.32
	F04	ROX		Unkn-006	m6	15.93
	F05	ROX		Unkn-014	m14	18.98
	F06	ROX		Unkn-014	m14	22.93
	F07	ROX		Unkn-022	m6	27.69
	F08	ROX		Unkn-022	m6	32.57
	F09	ROX		Unkn-030	m14	30.37
	F10	ROX		Unkn-030	m14	23
	F11	ROX		Unkn-101	IPC	16.41
	F12	ROX		Unkn-101	IPC	38.45
	G01	ROX		Unkn-100	NIU	24.07
	G02	ROX		Unkn-100	NIU	22.69
	G03	ROX		Unkn-007	m7	20.38
	G04	ROX		Unkn-007	m7	23.13
	G05	ROX		Unkn-015	m15	18.16
	G06	ROX		Unkn-015	m15	20.18
	G07	ROX		Unkn-023	m7	28.34
	G08	ROX		Unkn-023	m7	28.18
	G09	ROX		Unkn-031	m15	28.19
	G10	ROX		Unkn-031	m15	20.15
	G11	ROX		Unkn-102	NIU	22.13
	G12	ROX		Unkn-102	NIU	24.93
	H01	ROX		NTC-001	NTC	18.31
	H02	ROX		NTC-001	NTC	20.65
	H03	ROX		Unkn-008	m8	21.73
	H04	ROX		Unkn-008	m8	20.42
	H05	ROX		Unkn-016	m16	22.67
	H06	ROX		Unkn-016	m16	12.77
	H07	ROX		Unkn-024	m8	26.45
	H08	ROX		Unkn-024	m8	30.01
	H09	ROX		Unkn-032	m16	29.68
	H10	ROX		Unkn-032	m16	33.58
	H11	ROX		NTC-002	NTC	33.3
	H12	ROX		NTC-002	NTC	16.88

## Sheet: m17-32
	Well	Fluor	Target	Content	Sample	Cq
	A01	SYBR	EF	Std-001	x1	25.48
	A02	SYBR	EF	Std-001	x1	25.47
	A03	SYBR	EF	Unkn-001	m17	24.76
	A04	SYBR	EF	Unkn-001	m17	25.24
	A05	SYBR	EF	Unkn-009	m25	24.06
	A06	SYBR	EF	Unkn-009	m25	24.17
	A07	SYBR	96	Unkn-017	m17	29.07
	A08	SYBR	96	Unkn-017	m17	28.01
	A09	SYBR	96	Unkn-025	m25	18.73
	A10	SYBR	96	Unkn-025	m25	20.24
	A11	SYBR	96	Std-006	x1	20.57
	A12	SYBR	96	Std-006	x1	20.68
	B01	SYBR	EF	Std-002	x2	26.23
	B02	SYBR	EF	Std-002	x2	26.23
	B03	SYBR	EF	Unkn-002	m18	24.8
	B04	SYBR	EF	Unkn-002	m18	23.23
	B05	SYBR	EF	Unkn-010	m26	24.62
	B06	SYBR	EF	Unkn-010	m26	24.59
	B07	SYBR	96	Unkn-018	m18	31.72
	B08	SYBR	96	Unkn-018	m18	31.63
	B09	SYBR	96	Unkn-026	m26	20.25
	B10	SYBR	96	Unkn-026	m26	20.14
	B11	SYBR	96	Std-007	x2	21.32
	B12	SYBR	96	Std-007	x2	21.42
	C01	SYBR	EF	Std-003	x3	27.34
	C02	SYBR	EF	Std-003	x3	26.91
	C03	SYBR	EF	Unkn-003	m19	24.52
	C04	SYBR	EF	Unkn-003	m19	24.97
	C05	SYBR	EF	Unkn-011	m27	25.88
	C06	SYBR	EF	Unkn-011	m27	26.1
	C07	SYBR	96	Unkn-019	m19	31.48
	C08	SYBR	96	Unkn-019	m19	31.07
	C09	SYBR	96	Unkn-027	m27	17.32
	C10	SYBR	96	Unkn-027	m27	17.09
	C11	SYBR	96	Std-008	x3	22.32
	C12	SYBR	96	Std-008	x3	22.42
	D01	SYBR	EF	Std-004	x4	28.09
	D02	SYBR	EF	Std-004	x4	28.22
	D03	SYBR	EF	Unkn-004	m20	29.03
	D04	SYBR	EF	Unkn-004	m20	28.43
	D05	SYBR	EF	Unkn-012	m28	24.91
	D06	SYBR	EF	Unkn-012	m28	25.21
	D07	SYBR	96	Unkn-020	m20	32.4
	D08	SYBR	96	Unkn-020	m20	32.65
	D09	SYBR	96	Unkn-028	m28	21.53
	D10	SYBR	96	Unkn-028	m28	22.03
	D11	SYBR	96	Std-009	x4	23.18
	D12	SYBR	96	Std-009	x4	23.41
	E01	SYBR	EF	Std-005	x5	29.19
	E02	SYBR	EF	Std-005	x5	29.33
	E03	SYBR	EF	Unkn-005	m21	24.97
	E04	SYBR	EF	Unkn-005	m21	24.77
	E05	SYBR	EF	Unkn-013	m29	21.5
	E06	SYBR	EF	Unkn-013	m29	20.93
	E07	SYBR	96	Unkn-021	m21	31.25
	E08	SYBR	96	Unkn-021	m21	31.98
	E09	SYBR	96	Unkn-029	m29	18.59
	E10	SYBR	96	Unkn-029	m29	18.86
	E11	SYBR	96	Std-010	x5	24.46
	E12	SYBR	96	Std-010	x5	24.25
	F01	SYBR	EF	Unkn-099	IPC	26.21
	F02	SYBR	EF	Unkn-099	IPC	26.14
	F03	SYBR	EF	Unkn-006	m22	25.53
	F04	SYBR	EF	Unkn-006	m22	26
	F05	SYBR	EF	Unkn-014	m30	22.23
	F06	SYBR	EF	Unkn-014	m30	24.56
	F07	SYBR	96	Unkn-022	m22	28.42
	F08	SYBR	96	Unkn-022	m22	29.3
	F09	SYBR	96	Unkn-030	m30	18.27
	F10	SYBR	96	Unkn-030	m30	18.72
	F11	SYBR	96	Unkn-101	IPC	20.04
	F12	SYBR	96	Unkn-101	IPC	20.11
	G01	SYBR	EF	Unkn-100	NIU	N/A
	G02	SYBR	EF	Unkn-100	NIU	N/A
	G03	SYBR	EF	Unkn-007	m23	25.03
	G04	SYBR	EF	Unkn-007	m23	25.09
	G05	SYBR	EF	Unkn-015	m31	23.69
	G06	SYBR	EF	Unkn-015	m31	24.3
	G07	SYBR	96	Unkn-023	m23	29.28
	G08	SYBR	96	Unkn-023	m23	28.83
	G09	SYBR	96	Unkn-031	m31	19.39
	G10	SYBR	96	Unkn-031	m31	19.31
	G11	SYBR	96	Unkn-102	NIU	N/A
	G12	SYBR	96	Unkn-102	NIU	N/A
	H01	SYBR	EF	NTC-001	NTC	37.53
	H02	SYBR	EF	NTC-001	NTC	N/A
	H03	SYBR	EF	Unkn-008	m24	25.35
	H04	SYBR	EF	Unkn-008	m24	25.38
	H05	SYBR	EF	Unkn-016	m32	24.75
	H06	SYBR	EF	Unkn-016	m32	24.99
	H07	SYBR	96	Unkn-024	m24	31.95
	H08	SYBR	96	Unkn-024	m24	31.55
	H09	SYBR	96	Unkn-032	m32	19.29
	H10	SYBR	96	Unkn-032	m32	20.04
	H11	SYBR	96	NTC-002	NTC	34.02
	H12	SYBR	96	NTC-002	NTC	33.95
	A01	ROX		Std-001	x1	14.64
	A02	ROX		Std-001	x1	N/A
	A03	ROX		Unkn-001	m17	17.41
	A04	ROX		Unkn-001	m17	17.47
	A05	ROX		Unkn-009	m25	14.98
	A06	ROX		Unkn-009	m25	17.46
	A07	ROX		Unkn-017	m17	22.04
	A08	ROX		Unkn-017	m17	22.08
	A09	ROX		Unkn-025	m25	36.6
	A10	ROX		Unkn-025	m25	14.97
	A11	ROX		Std-006	x1	37.82
	A12	ROX		Std-006	x1	36.92
	B01	ROX		Std-002	x2	N/A
	B02	ROX		Std-002	x2	10.95
	B03	ROX		Unkn-002	m18	4.92
	B04	ROX		Unkn-002	m18	2.62
	B05	ROX		Unkn-010	m26	21.48
	B06	ROX		Unkn-010	m26	14.5
	B07	ROX		Unkn-018	m18	32.31
	B08	ROX		Unkn-018	m18	26.49
	B09	ROX		Unkn-026	m26	23.82
	B10	ROX		Unkn-026	m26	37.99
	B11	ROX		Std-007	x2	27.81
	B12	ROX		Std-007	x2	39.24
	C01	ROX		Std-003	x3	21.22
	C02	ROX		Std-003	x3	20.36
	C03	ROX		Unkn-003	m19	17.16
	C04	ROX		Unkn-003	m19	21.64
	C05	ROX		Unkn-011	m27	22.25
	C06	ROX		Unkn-011	m27	17.35
	C07	ROX		Unkn-019	m19	31.84
	C08	ROX		Unkn-019	m19	27.71
	C09	ROX		Unkn-027	m27	37.81
	C10	ROX		Unkn-027	m27	35.47
	C11	ROX		Std-008	x3	36.57
	C12	ROX		Std-008	x3	20.11
	D01	ROX		Std-004	x4	N/A
	D02	ROX		Std-004	x4	6.1
	D03	ROX		Unkn-004	m20	17.08
	D04	ROX		Unkn-004	m20	20.19
	D05	ROX		Unkn-012	m28	27.88
	D06	ROX		Unkn-012	m28	27.2
	D07	ROX		Unkn-020	m20	23.84
	D08	ROX		Unkn-020	m20	N/A
	D09	ROX		Unkn-028	m28	36.75
	D10	ROX		Unkn-028	m28	36.86
	D11	ROX		Std-009	x4	37.12
	D12	ROX		Std-009	x4	19.61
	E01	ROX		Std-005	x5	19.39
	E02	ROX		Std-005	x5	20.82
	E03	ROX		Unkn-005	m21	20.6
	E04	ROX		Unkn-005	m21	20.32
	E05	ROX		Unkn-013	m29	15.83
	E06	ROX		Unkn-013	m29	17.42
	E07	ROX		Unkn-021	m21	31.7
	E08	ROX		Unkn-021	m21	31.63
	E09	ROX		Unkn-029	m29	17.04
	E10	ROX		Unkn-029	m29	36.77
	E11	ROX		Std-010	x5	21.56
	E12	ROX		Std-010	x5	17.91
	F01	ROX		Unkn-099	IPC	17.25
	F02	ROX		Unkn-099	IPC	19.54
	F03	ROX		Unkn-006	m22	17.12
	F04	ROX		Unkn-006	m22	14.89
	F05	ROX		Unkn-014	m30	17.15
	F06	ROX		Unkn-014	m30	21.07
	F07	ROX		Unkn-022	m22	6.87
	F08	ROX		Unkn-022	m22	20.63
	F09	ROX		Unkn-030	m30	14.13
	F10	ROX		Unkn-030	m30	36.62
	F11	ROX		Unkn-101	IPC	38.26
	F12	ROX		Unkn-101	IPC	20.68
	G01	ROX		Unkn-100	NIU	15.03
	G02	ROX		Unkn-100	NIU	11.04
	G03	ROX		Unkn-007	m23	20.23
	G04	ROX		Unkn-007	m23	14.18
	G05	ROX		Unkn-015	m31	18.84
	G06	ROX		Unkn-015	m31	18.63
	G07	ROX		Unkn-023	m23	22.56
	G08	ROX		Unkn-023	m23	19.91
	G09	ROX		Unkn-031	m31	21.81
	G10	ROX		Unkn-031	m31	37.36
	G11	ROX		Unkn-102	NIU	9.6
	G12	ROX		Unkn-102	NIU	12.71
	H01	ROX		NTC-001	NTC	30.88
	H02	ROX		NTC-001	NTC	32.99
	H03	ROX		Unkn-008	m24	22.5
	H04	ROX		Unkn-008	m24	15.56
	H05	ROX		Unkn-016	m32	16.44
	H06	ROX		Unkn-016	m32	15
	H07	ROX		Unkn-024	m24	N/A
	H08	ROX		Unkn-024	m24	17.98
	H09	ROX		Unkn-032	m32	10.29
	H10	ROX		Unkn-032	m32	36.48
	H11	ROX		NTC-002	NTC	31.75
	H12	ROX		NTC-002	NTC	22.14

## Sheet: m33-48
	Well	Fluor	Target	Content	Sample	Cq
	A01	SYBR	EF	Std-001	x1	25.37
	A02	SYBR	EF	Std-001	x1	25.16
	A03	SYBR	EF	Unkn-001	m33	25.14
	A04	SYBR	EF	Unkn-001	m33	24.96
	A05	SYBR	EF	Unkn-009	m41	25.79
	A06	SYBR	EF	Unkn-009	m41	25.57
	A07	SYBR	96	Unkn-017	m33	18.22
	A08	SYBR	96	Unkn-017	m33	18.4
	A09	SYBR	96	Unkn-025	m41	33.1
	A10	SYBR	96	Unkn-025	m41	32.33
	A11	SYBR	96	Std-006	x1	19.86
	A12	SYBR	96	Std-006	x1	19.9
	B01	SYBR	EF	Std-002	x2	26.1
	B02	SYBR	EF	Std-002	x2	25.75
	B03	SYBR	EF	Unkn-002	m34	24.47
	B04	SYBR	EF	Unkn-002	m34	25.05
	B05	SYBR	EF	Unkn-010	m42	26.06
	B06	SYBR	EF	Unkn-010	m42	25.91
	B07	SYBR	96	Unkn-018	m34	16.74
	B08	SYBR	96	Unkn-018	m34	16.93
	B09	SYBR	96	Unkn-026	m42	30.39
	B10	SYBR	96	Unkn-026	m42	30.44
	B11	SYBR	96	Std-007	x2	20.47
	B12	SYBR	96	Std-007	x2	20.74
	C01	SYBR	EF	Std-003	x3	27.2
	C02	SYBR	EF	Std-003	x3	26.95
	C03	SYBR	EF	Unkn-003	m35	24.71
	C04	SYBR	EF	Unkn-003	m35	24.65
	C05	SYBR	EF	Unkn-011	m43	25.95
	C06	SYBR	EF	Unkn-011	m43	25.93
	C07	SYBR	96	Unkn-019	m35	20.86
	C08	SYBR	96	Unkn-019	m35	20.31
	C09	SYBR	96	Unkn-027	m43	30.41
	C10	SYBR	96	Unkn-027	m43	30.23
	C11	SYBR	96	Std-008	x3	21.41
	C12	SYBR	96	Std-008	x3	21.48
	D01	SYBR	EF	Std-004	x4	28.07
	D02	SYBR	EF	Std-004	x4	28.16
	D03	SYBR	EF	Unkn-004	m36	24.62
	D04	SYBR	EF	Unkn-004	m36	25.09
	D05	SYBR	EF	Unkn-012	m44	25.73
	D06	SYBR	EF	Unkn-012	m44	25.83
	D07	SYBR	96	Unkn-020	m36	18.74
	D08	SYBR	96	Unkn-020	m36	18.64
	D09	SYBR	96	Unkn-028	m44	30.04
	D10	SYBR	96	Unkn-028	m44	30.28
	D11	SYBR	96	Std-009	x4	22.42
	D12	SYBR	96	Std-009	x4	22.42
	E01	SYBR	EF	Std-005	x5	29.15
	E02	SYBR	EF	Std-005	x5	28.5
	E03	SYBR	EF	Unkn-005	m37	26.07
	E04	SYBR	EF	Unkn-005	m37	25.97
	E05	SYBR	EF	Unkn-013	m45	25.49
	E06	SYBR	EF	Unkn-013	m45	25.37
	E07	SYBR	96	Unkn-021	m37	21.52
	E08	SYBR	96	Unkn-021	m37	21.48
	E09	SYBR	96	Unkn-029	m45	29.84
	E10	SYBR	96	Unkn-029	m45	29.66
	E11	SYBR	96	Std-010	x5	23.35
	E12	SYBR	96	Std-010	x5	23.41
	F01	SYBR	EF	Unkn-099	IPC	26.11
	F02	SYBR	EF	Unkn-099	IPC	26.63
	F03	SYBR	EF	Unkn-006	m38	20.93
	F04	SYBR	EF	Unkn-006	m38	22.29
	F05	SYBR	EF	Unkn-014	m46	25.47
	F06	SYBR	EF	Unkn-014	m46	25.26
	F07	SYBR	96	Unkn-022	m38	19.54
	F08	SYBR	96	Unkn-022	m38	19.66
	F09	SYBR	96	Unkn-030	m46	25.34
	F10	SYBR	96	Unkn-030	m46	25.41
	F11	SYBR	96	Unkn-101	IPC	19.94
	F12	SYBR	96	Unkn-101	IPC	20.2
	G01	SYBR	EF	Unkn-100	NIU	N/A
	G02	SYBR	EF	Unkn-100	NIU	N/A
	G03	SYBR	EF	Unkn-007	m39	24.9
	G04	SYBR	EF	Unkn-007	m39	25.27
	G05	SYBR	EF	Unkn-015	m47	26.1
	G06	SYBR	EF	Unkn-015	m47	26.35
	G07	SYBR	96	Unkn-023	m39	20.77
	G08	SYBR	96	Unkn-023	m39	21.42
	G09	SYBR	96	Unkn-031	m47	27.56
	G10	SYBR	96	Unkn-031	m47	28.72
	G11	SYBR	96	Unkn-102	NIU	N/A
	G12	SYBR	96	Unkn-102	NIU	N/A
	H01	SYBR	EF	NTC-001	NTC	N/A
	H02	SYBR	EF	NTC-001	NTC	N/A
	H03	SYBR	EF	Unkn-008	m40	23.1
	H04	SYBR	EF	Unkn-008	m40	23.1
	H05	SYBR	EF	Unkn-016	m48	25.18
	H06	SYBR	EF	Unkn-016	m48	25.13
	H07	SYBR	96	Unkn-024	m40	21.17
	H08	SYBR	96	Unkn-024	m40	21.5
	H09	SYBR	96	Unkn-032	m48	31.47
	H10	SYBR	96	Unkn-032	m48	31.35
	H11	SYBR	96	NTC-002	NTC	36.03
	H12	SYBR	96	NTC-002	NTC	32.84
	A01	ROX		Std-001	x1	4.5
	A02	ROX		Std-001	x1	N/A
	A03	ROX		Unkn-001	m33	N/A
	A04	ROX		Unkn-001	m33	3.73
	A05	ROX		Unkn-009	m41	N/A
	A06	ROX		Unkn-009	m41	21.27
	A07	ROX		Unkn-017	m33	N/A
	A08	ROX		Unkn-017	m33	N/A
	A09	ROX		Unkn-025	m41	N/A
	A10	ROX		Unkn-025	m41	N/A
	A11	ROX		Std-006	x1	14.99
	A12	ROX		Std-006	x1	20.96
	B01	ROX		Std-002	x2	N/A
	B02	ROX		Std-002	x2	28.37
	B03	ROX		Unkn-002	m34	20.48
	B04	ROX		Unkn-002	m34	5.85
	B05	ROX		Unkn-010	m42	21.08
	B06	ROX		Unkn-010	m42	18.61
	B07	ROX		Unkn-018	m34	2.27
	B08	ROX		Unkn-018	m34	18.9
	B09	ROX		Unkn-026	m42	28.63
	B10	ROX		Unkn-026	m42	29.63
	B11	ROX		Std-007	x2	18.77
	B12	ROX		Std-007	x2	N/A
	C01	ROX		Std-003	x3	N/A
	C02	ROX		Std-003	x3	27.72
	C03	ROX		Unkn-003	m35	2.91
	C04	ROX		Unkn-003	m35	25.41
	C05	ROX		Unkn-011	m43	24.65
	C06	ROX		Unkn-011	m43	3.19
	C07	ROX		Unkn-019	m35	18.27
	C08	ROX		Unkn-019	m35	19.35
	C09	ROX		Unkn-027	m43	8.63
	C10	ROX		Unkn-027	m43	10.97
	C11	ROX		Std-008	x3	N/A
	C12	ROX		Std-008	x3	17.84
	D01	ROX		Std-004	x4	2.51
	D02	ROX		Std-004	x4	4.37
	D03	ROX		Unkn-004	m36	21.88
	D04	ROX		Unkn-004	m36	18.78
	D05	ROX		Unkn-012	m44	N/A
	D06	ROX		Unkn-012	m44	3.65
	D07	ROX		Unkn-020	m36	N/A
	D08	ROX		Unkn-020	m36	18
	D09	ROX		Unkn-028	m44	2.24
	D10	ROX		Unkn-028	m44	N/A
	D11	ROX		Std-009	x4	18.89
	D12	ROX		Std-009	x4	N/A
	E01	ROX		Std-005	x5	9.73
	E02	ROX		Std-005	x5	N/A
	E03	ROX		Unkn-005	m37	27.6
	E04	ROX		Unkn-005	m37	22.34
	E05	ROX		Unkn-013	m45	21.71
	E06	ROX		Unkn-013	m45	N/A
	E07	ROX		Unkn-021	m37	20.41
	E08	ROX		Unkn-021	m37	21.9
	E09	ROX		Unkn-029	m45	28.35
	E10	ROX		Unkn-029	m45	N/A
	E11	ROX		Std-010	x5	24.57
	E12	ROX		Std-010	x5	18.61
	F01	ROX		Unkn-099	IPC	2.98
	F02	ROX		Unkn-099	IPC	N/A
	F03	ROX		Unkn-006	m38	16.75
	F04	ROX		Unkn-006	m38	17.1
	F05	ROX		Unkn-014	m46	4.47
	F06	ROX		Unkn-014	m46	N/A
	F07	ROX		Unkn-022	m38	N/A
	F08	ROX		Unkn-022	m38	17.98
	F09	ROX		Unkn-030	m46	24.28
	F10	ROX		Unkn-030	m46	17.31
	F11	ROX		Unkn-101	IPC	16.06
	F12	ROX		Unkn-101	IPC	15.52
	G01	ROX		Unkn-100	NIU	N/A
	G02	ROX		Unkn-100	NIU	19.68
	G03	ROX		Unkn-007	m39	20.21
	G04	ROX		Unkn-007	m39	20.06
	G05	ROX		Unkn-015	m47	5.65
	G06	ROX		Unkn-015	m47	18.49
	G07	ROX		Unkn-023	m39	18.17
	G08	ROX		Unkn-023	m39	7.08
	G09	ROX		Unkn-031	m47	24.13
	G10	ROX		Unkn-031	m47	25.18
	G11	ROX		Unkn-102	NIU	17.13
	G12	ROX		Unkn-102	NIU	24.2
	H01	ROX		NTC-001	NTC	N/A
	H02	ROX		NTC-001	NTC	2.47
	H03	ROX		Unkn-008	m40	N/A
	H04	ROX		Unkn-008	m40	4.84
	H05	ROX		Unkn-016	m48	N/A
	H06	ROX		Unkn-016	m48	4.05
	H07	ROX		Unkn-024	m40	15.79
	H08	ROX		Unkn-024	m40	2.85
	H09	ROX		Unkn-032	m48	N/A
	H10	ROX		Unkn-032	m48	N/A
	H11	ROX		NTC-002	NTC	N/A
	H12	ROX		NTC-002	NTC	2.01

## Sheet: m49-64
	Well	Fluor	Target	Content	Sample	Cq
	A01	SYBR	EF	Std-001	x1	25.14
	A02	SYBR	EF	Std-001	x1	25.36
	A03	SYBR	EF	Unkn-001	m49	24.85
	A04	SYBR	EF	Unkn-001	m49	25.43
	A05	SYBR	EF	Unkn-009	m57	24.54
	A06	SYBR	EF	Unkn-009	m57	24.69
	A07	SYBR	96	Unkn-017	m49	26.56
	A08	SYBR	96	Unkn-017	m49	26.44
	A09	SYBR	96	Unkn-025	m57	24.49
	A10	SYBR	96	Unkn-025	m57	24.19
	A11	SYBR	96	Std-006	x1	24.88
	A12	SYBR	96	Std-006	x1	24.98
	B01	SYBR	EF	Std-002	x2	25.94
	B02	SYBR	EF	Std-002	x2	25.87
	B03	SYBR	EF	Unkn-002	m50	24.72
	B04	SYBR	EF	Unkn-002	m50	25.45
	B05	SYBR	EF	Unkn-010	m58	25.37
	B06	SYBR	EF	Unkn-010	m58	25.02
	B07	SYBR	96	Unkn-018	m50	26.19
	B08	SYBR	96	Unkn-018	m50	26.34
	B09	SYBR	96	Unkn-026	m58	23.58
	B10	SYBR	96	Unkn-026	m58	23.88
	B11	SYBR	96	Std-007	x2	25.61
	B12	SYBR	96	Std-007	x2	25.59
	C01	SYBR	EF	Std-003	x3	27.02
	C02	SYBR	EF	Std-003	x3	27.02
	C03	SYBR	EF	Unkn-003	m51	26.21
	C04	SYBR	EF	Unkn-003	m51	26.2
	C05	SYBR	EF	Unkn-011	m59	23.07
	C06	SYBR	EF	Unkn-011	m59	24.7
	C07	SYBR	96	Unkn-019	m51	26.28
	C08	SYBR	96	Unkn-019	m51	26.28
	C09	SYBR	96	Unkn-027	m59	24.54
	C10	SYBR	96	Unkn-027	m59	24.27
	C11	SYBR	96	Std-008	x3	26.58
	C12	SYBR	96	Std-008	x3	26.61
	D01	SYBR	EF	Std-004	x4	28.08
	D02	SYBR	EF	Std-004	x4	28
	D03	SYBR	EF	Unkn-004	m52	25.89
	D04	SYBR	EF	Unkn-004	m52	26.13
	D05	SYBR	EF	Unkn-012	m60	24.92
	D06	SYBR	EF	Unkn-012	m60	24.74
	D07	SYBR	96	Unkn-020	m52	27.48
	D08	SYBR	96	Unkn-020	m52	27.53
	D09	SYBR	96	Unkn-028	m60	23.84
	D10	SYBR	96	Unkn-028	m60	23.37
	D11	SYBR	96	Std-009	x4	27.43
	D12	SYBR	96	Std-009	x4	27.58
	E01	SYBR	EF	Std-005	x5	29.31
	E02	SYBR	EF	Std-005	x5	29
	E03	SYBR	EF	Unkn-005	m53	25.32
	E04	SYBR	EF	Unkn-005	m53	25.21
	E05	SYBR	EF	Unkn-013	m61	24.19
	E06	SYBR	EF	Unkn-013	m61	24.32
	E07	SYBR	96	Unkn-021	m53	26.84
	E08	SYBR	96	Unkn-021	m53	26.95
	E09	SYBR	96	Unkn-029	m61	22.73
	E10	SYBR	96	Unkn-029	m61	22.94
	E11	SYBR	96	Std-010	x5	28.53
	E12	SYBR	96	Std-010	x5	28.37
	F01	SYBR	EF	Unkn-099	IPC	26.22
	F02	SYBR	EF	Unkn-099	IPC	26.17
	F03	SYBR	EF	Unkn-006	m54	26.02
	F04	SYBR	EF	Unkn-006	m54	25.71
	F05	SYBR	EF	Unkn-014	m62	25.12
	F06	SYBR	EF	Unkn-014	m62	25.24
	F07	SYBR	96	Unkn-022	m54	27.6
	F08	SYBR	96	Unkn-022	m54	28.11
	F09	SYBR	96	Unkn-030	m62	23.14
	F10	SYBR	96	Unkn-030	m62	23.13
	F11	SYBR	96	Unkn-101	IPC	19.71
	F12	SYBR	96	Unkn-101	IPC	19.67
	G01	SYBR	EF	Unkn-100	NIU	N/A
	G02	SYBR	EF	Unkn-100	NIU	N/A
	G03	SYBR	EF	Unkn-007	m55	24.71
	G04	SYBR	EF	Unkn-007	m55	24.63
	G05	SYBR	EF	Unkn-015	m63	24.16
	G06	SYBR	EF	Unkn-015	m63	24.34
	G07	SYBR	96	Unkn-023	m55	26.28
	G08	SYBR	96	Unkn-023	m55	26.51
	G09	SYBR	96	Unkn-031	m63	23.46
	G10	SYBR	96	Unkn-031	m63	23.34
	G11	SYBR	96	Unkn-102	NIU	34.63
	G12	SYBR	96	Unkn-102	NIU	33.81
	H01	SYBR	EF	NTC-001	NTC	N/A
	H02	SYBR	EF	NTC-001	NTC	N/A
	H03	SYBR	EF	Unkn-008	m56	26.33
	H04	SYBR	EF	Unkn-008	m56	26.55
	H05	SYBR	EF	Unkn-016	m64	24.85
	H06	SYBR	EF	Unkn-016	m64	24.54
	H07	SYBR	96	Unkn-024	m56	28.01
	H08	SYBR	96	Unkn-024	m56	27.82
	H09	SYBR	96	Unkn-032	m64	24.17
	H10	SYBR	96	Unkn-032	m64	24.03
	H11	SYBR	96	NTC-002	NTC	32.06
	H12	SYBR	96	NTC-002	NTC	33.78
	A01	ROX		Std-001	x1	32.94
	A02	ROX		Std-001	x1	N/A
	A03	ROX		Unkn-001	m49	38.38
	A04	ROX		Unkn-001	m49	6.79
	A05	ROX		Unkn-009	m57	30.47
	A06	ROX		Unkn-009	m57	7.88
	A07	ROX		Unkn-017	m49	39.86
	A08	ROX		Unkn-017	m49	15.12
	A09	ROX		Unkn-025	m57	34.92
	A10	ROX		Unkn-025	m57	9.64
	A11	ROX		Std-006	x1	9.69
	A12	ROX		Std-006	x1	14.03
	B01	ROX		Std-002	x2	8.92
	B02	ROX		Std-002	x2	10.39
	B03	ROX		Unkn-002	m50	N/A
	B04	ROX		Unkn-002	m50	9.36
	B05	ROX		Unkn-010	m58	7.81
	B06	ROX		Unkn-010	m58	9.64
	B07	ROX		Unkn-018	m50	8.64
	B08	ROX		Unkn-018	m50	39.09
	B09	ROX		Unkn-026	m58	37.59
	B10	ROX		Unkn-026	m58	8.62
	B11	ROX		Std-007	x2	12.44
	B12	ROX		Std-007	x2	39.96
	C01	ROX		Std-003	x3	8.33
	C02	ROX		Std-003	x3	9.84
	C03	ROX		Unkn-003	m51	N/A
	C04	ROX		Unkn-003	m51	11.2
	C05	ROX		Unkn-011	m59	14.99
	C06	ROX		Unkn-011	m59	18.53
	C07	ROX		Unkn-019	m51	9.8
	C08	ROX		Unkn-019	m51	9.92
	C09	ROX		Unkn-027	m59	15.59
	C10	ROX		Unkn-027	m59	36.6
	C11	ROX		Std-008	x3	12.82
	C12	ROX		Std-008	x3	12.12
	D01	ROX		Std-004	x4	9.41
	D02	ROX		Std-004	x4	24.32
	D03	ROX		Unkn-004	m52	4.46
	D04	ROX		Unkn-004	m52	4.32
	D05	ROX		Unkn-012	m60	10.64
	D06	ROX		Unkn-012	m60	N/A
	D07	ROX		Unkn-020	m52	11.86
	D08	ROX		Unkn-020	m52	8.76
	D09	ROX		Unkn-028	m60	33.86
	D10	ROX		Unkn-028	m60	36.51
	D11	ROX		Std-009	x4	34.62
	D12	ROX		Std-009	x4	7.5
	E01	ROX		Std-005	x5	10.4
	E02	ROX		Std-005	x5	10.31
	E03	ROX		Unkn-005	m53	12.63
	E04	ROX		Unkn-005	m53	9.13
	E05	ROX		Unkn-013	m61	15.88
	E06	ROX		Unkn-013	m61	17.18
	E07	ROX		Unkn-021	m53	16.23
	E08	ROX		Unkn-021	m53	37.89
	E09	ROX		Unkn-029	m61	35.49
	E10	ROX		Unkn-029	m61	29.37
	E11	ROX		Std-010	x5	8.9
	E12	ROX		Std-010	x5	9.93
	F01	ROX		Unkn-099	IPC	2.07
	F02	ROX		Unkn-099	IPC	8.5
	F03	ROX		Unkn-006	m54	9.91
	F04	ROX		Unkn-006	m54	12.58
	F05	ROX		Unkn-014	m62	16.81
	F06	ROX		Unkn-014	m62	11.45
	F07	ROX		Unkn-022	m54	15.71
	F08	ROX		Unkn-022	m54	7.8
	F09	ROX		Unkn-030	m62	35.95
	F10	ROX		Unkn-030	m62	39.44
	F11	ROX		Unkn-101	IPC	9.05
	F12	ROX		Unkn-101	IPC	34.4
	G01	ROX		Unkn-100	NIU	39.6
	G02	ROX		Unkn-100	NIU	21.84
	G03	ROX		Unkn-007	m55	14.36
	G04	ROX		Unkn-007	m55	9.24
	G05	ROX		Unkn-015	m63	17.15
	G06	ROX		Unkn-015	m63	13.11
	G07	ROX		Unkn-023	m55	32.32
	G08	ROX		Unkn-023	m55	14.2
	G09	ROX		Unkn-031	m63	13.74
	G10	ROX		Unkn-031	m63	35.58
	G11	ROX		Unkn-102	NIU	24.2
	G12	ROX		Unkn-102	NIU	22.5
	H01	ROX		NTC-001	NTC	N/A
	H02	ROX		NTC-001	NTC	5.58
	H03	ROX		Unkn-008	m56	N/A
	H04	ROX		Unkn-008	m56	9.58
	H05	ROX		Unkn-016	m64	9.14
	H06	ROX		Unkn-016	m64	10.52
	H07	ROX		Unkn-024	m56	8.73
	H08	ROX		Unkn-024	m56	10.78
	H09	ROX		Unkn-032	m64	39.21
	H10	ROX		Unkn-032	m64	34.79
	H11	ROX		NTC-002	NTC	17.13
	H12	ROX		NTC-002	NTC	13.22

[truncated: 1 more sheets: m65-80]
