# Supplementary material for: Tissue tropism and viral levels of Acheta domesticus densovirus throughout the house cricket production
Source: Curr Res Insect Sci. 2025 Dec 20;9:100121. doi: 10.1016/j.cris.2025.100121 (PMC12814073; doi:10.1016/j.cris.2025.100121)
Supplement: Supplementary file 2 [file mmc2.xlsx]

## Sheet: readme
Raw qPCR data for viral levels across tissues
Samples (8 replicates per tissue type)
		mated	non-mated (virgin (v))
Testes (t)		t1-8	vt1-8			Well	The well on the plate into which the reagent was loaded
Ovaries (o)		o1-8	vo1-8
Spermateca (s)		s1-8	-			Fluor	The fluorescent dye which was measured
Accessory glands (a)		a1-8	va1-8
Eggs (e)		e1-8	-			Target	EF: A. domesticus elongation factor 1 alpha gene
Gut traction (g) - female		g1-8	vg1-8				96: AdDV non-structural protein 2
Gut traction (g) - male		g9-16	vg9-16			Content	Std refers to the dilutions of the standard curve Unkn refers to the samples NTC refers to no template controls the numbers refer to the technical replications of the same samples
						Sample	The letter and number combination refers to the actual sample to be evaluated (see on the left) NIU points to a well that was not in use for measurements IPC refers to the sample that was used as interplate callibrator
						Cq	The PCR cycle number at where the reaction curve intersected the threshold line x1 - x5 refers to the dilution series for the standard curve N/A refers to no Cq value measured

## Sheet: a1 to a8 and t1 to t8
	Well	Fluor	Target	Content	Sample	Cq
	A01	SYBR	EF	Std-001	x1	30.61
	A02	SYBR	EF	Std-001	x1	31.03
	A03	SYBR	EF	Unkn-001	a1	29.71
	A04	SYBR	EF	Unkn-001	a1	29.23
	A05	SYBR	EF	Unkn-009	t1	29.81
	A06	SYBR	EF	Unkn-009	t1	30.35
	A07	SYBR	96	Unkn-017	a1	22.85
	A08	SYBR	96	Unkn-017	a1	22.84
	A09	SYBR	96	Unkn-025	t1	26.93
	A10	SYBR	96	Unkn-025	t1	26.25
	A11	SYBR	96	Std-006	x1	20.28
	A12	SYBR	96	Std-006	x1	20.42
	B01	SYBR	EF	Std-002	x2	31.66
	B02	SYBR	EF	Std-002	x2	31.79
	B03	SYBR	EF	Unkn-002	a2	30.84
	B04	SYBR	EF	Unkn-002	a2	31.37
	B05	SYBR	EF	Unkn-010	t2	31.75
	B06	SYBR	EF	Unkn-010	t2	31.82
	B07	SYBR	96	Unkn-018	a2	16.79
	B08	SYBR	96	Unkn-018	a2	16.3
	B09	SYBR	96	Unkn-026	t2	19.09
	B10	SYBR	96	Unkn-026	t2	18.65
	B11	SYBR	96	Std-007	x2	21.12
	B12	SYBR	96	Std-007	x2	21.16
	C01	SYBR	EF	Std-003	x3	32.83
	C02	SYBR	EF	Std-003	x3	33.02
	C03	SYBR	EF	Unkn-003	a3	29.68
	C04	SYBR	EF	Unkn-003	a3	30.02
	C05	SYBR	EF	Unkn-011	t3	29.39
	C06	SYBR	EF	Unkn-011	t3	29.41
	C07	SYBR	96	Unkn-019	a3	19.65
	C08	SYBR	96	Unkn-019	a3	19.83
	C09	SYBR	96	Unkn-027	t3	24.29
	C10	SYBR	96	Unkn-027	t3	24.33
	C11	SYBR	96	Std-008	x3	21.9
	C12	SYBR	96	Std-008	x3	21.95
	D01	SYBR	EF	Std-004	x4	34.31
	D02	SYBR	EF	Std-004	x4	33.37
	D03	SYBR	EF	Unkn-004	a4	32.62
	D04	SYBR	EF	Unkn-004	a4	31.72
	D05	SYBR	EF	Unkn-012	t4	29.62
	D06	SYBR	EF	Unkn-012	t4	29.56
	D07	SYBR	96	Unkn-020	a4	21.22
	D08	SYBR	96	Unkn-020	a4	21.09
	D09	SYBR	96	Unkn-028	t4	25.48
	D10	SYBR	96	Unkn-028	t4	25.77
	D11	SYBR	96	Std-009	x4	23.04
	D12	SYBR	96	Std-009	x4	23.18
	E01	SYBR	EF	Std-005	x5	34.64
	E02	SYBR	EF	Std-005	x5	34.79
	E03	SYBR	EF	Unkn-005	a5	31.26
	E04	SYBR	EF	Unkn-005	a5	30.6
	E05	SYBR	EF	Unkn-013	t5	32.05
	E06	SYBR	EF	Unkn-013	t5	31.94
	E07	SYBR	96	Unkn-021	a5	22.13
	E08	SYBR	96	Unkn-021	a5	22.2
	E09	SYBR	96	Unkn-029	t5	23.65
	E10	SYBR	96	Unkn-029	t5	23.75
	E11	SYBR	96	Std-010	x5	24.37
	E12	SYBR	96	Std-010	x5	24.05
	F01	SYBR	EF	Unkn-099	IPC	24.6
	F02	SYBR	EF	Unkn-099	IPC	24.55
	F03	SYBR	EF	Unkn-006	a6	31.21
	F04	SYBR	EF	Unkn-006	a6	31.4
	F05	SYBR	EF	Unkn-014	t6	30.91
	F06	SYBR	EF	Unkn-014	t6	30.91
	F07	SYBR	96	Unkn-022	a6	21.86
	F08	SYBR	96	Unkn-022	a6	21.67
	F09	SYBR	96	Unkn-030	t6	25.09
	F10	SYBR	96	Unkn-030	t6	25.08
	F11	SYBR	96	Unkn-101	IPC	24.62
	F12	SYBR	96	Unkn-101	IPC	24.65
	G01	SYBR	EF	Unkn-100	NIU	N/A
	G02	SYBR	EF	Unkn-100	NIU	N/A
	G03	SYBR	EF	Unkn-007	a7	31.34
	G04	SYBR	EF	Unkn-007	a7	31.21
	G05	SYBR	EF	Unkn-015	t7	31.6
	G06	SYBR	EF	Unkn-015	t7	32.2
	G07	SYBR	96	Unkn-023	a7	25.67
	G08	SYBR	96	Unkn-023	a7	26.12
	G09	SYBR	96	Unkn-031	t7	27.32
	G10	SYBR	96	Unkn-031	t7	27.4
	G11	SYBR	96	Unkn-102	NIU	N/A
	G12	SYBR	96	Unkn-102	NIU	N/A
	H01	SYBR	EF	NTC-001	NTC	N/A
	H02	SYBR	EF	NTC-001	NTC	N/A
	H03	SYBR	EF	Unkn-008	a8	29.54
	H04	SYBR	EF	Unkn-008	a8	29.67
	H05	SYBR	EF	Unkn-016	t8	29.37
	H06	SYBR	EF	Unkn-016	t8	29.62
	H07	SYBR	96	Unkn-024	a8	24.31
	H08	SYBR	96	Unkn-024	a8	24.18
	H09	SYBR	96	Unkn-032	t8	29.06
	H10	SYBR	96	Unkn-032	t8	28.45
	H11	SYBR	96	NTC-002	NTC	34.43
	H12	SYBR	96	NTC-002	NTC	34.98
	A01	ROX		Std-001	x1	17.88
	A02	ROX		Std-001	x1	19.27
	A03	ROX		Unkn-001	a1	30.65
	A04	ROX		Unkn-001	a1	36.87
	A05	ROX		Unkn-009	t1	22.42
	A06	ROX		Unkn-009	t1	19.19
	A07	ROX		Unkn-017	a1	16.48
	A08	ROX		Unkn-017	a1	16.12
	A09	ROX		Unkn-025	t1	16.88
	A10	ROX		Unkn-025	t1	17.86
	A11	ROX		Std-006	x1	14.58
	A12	ROX		Std-006	x1	12.05
	B01	ROX		Std-002	x2	28.38
	B02	ROX		Std-002	x2	14.1
	B03	ROX		Unkn-002	a2	N/A
	B04	ROX		Unkn-002	a2	36.14
	B05	ROX		Unkn-010	t2	27.77
	B06	ROX		Unkn-010	t2	23.23
	B07	ROX		Unkn-018	a2	N/A
	B08	ROX		Unkn-018	a2	37.41
	B09	ROX		Unkn-026	t2	10
	B10	ROX		Unkn-026	t2	34.96
	B11	ROX		Std-007	x2	39.84
	B12	ROX		Std-007	x2	13
	C01	ROX		Std-003	x3	28.81
	C02	ROX		Std-003	x3	11.54
	C03	ROX		Unkn-003	a3	14.42
	C04	ROX		Unkn-003	a3	6.59
	C05	ROX		Unkn-011	t3	21.08
	C06	ROX		Unkn-011	t3	23.23
	C07	ROX		Unkn-019	a3	39.91
	C08	ROX		Unkn-019	a3	38.14
	C09	ROX		Unkn-027	t3	25.14
	C10	ROX		Unkn-027	t3	17.81
	C11	ROX		Std-008	x3	16.71
	C12	ROX		Std-008	x3	6.19
	D01	ROX		Std-004	x4	28.6
	D02	ROX		Std-004	x4	5.5
	D03	ROX		Unkn-004	a4	5.27
	D04	ROX		Unkn-004	a4	18.41
	D05	ROX		Unkn-012	t4	19.46
	D06	ROX		Unkn-012	t4	18.64
	D07	ROX		Unkn-020	a4	14.59
	D08	ROX		Unkn-020	a4	12.34
	D09	ROX		Unkn-028	t4	19.42
	D10	ROX		Unkn-028	t4	7.64
	D11	ROX		Std-009	x4	39.78
	D12	ROX		Std-009	x4	N/A
	E01	ROX		Std-005	x5	28.4
	E02	ROX		Std-005	x5	29.04
	E03	ROX		Unkn-005	a5	27.04
	E04	ROX		Unkn-005	a5	20.62
	E05	ROX		Unkn-013	t5	18.56
	E06	ROX		Unkn-013	t5	11.2
	E07	ROX		Unkn-021	a5	15.01
	E08	ROX		Unkn-021	a5	38.02
	E09	ROX		Unkn-029	t5	18.85
	E10	ROX		Unkn-029	t5	15.24
	E11	ROX		Std-010	x5	2.49
	E12	ROX		Std-010	x5	N/A
	F01	ROX		Unkn-099	IPC	14.04
	F02	ROX		Unkn-099	IPC	22.01
	F03	ROX		Unkn-006	a6	22.33
	F04	ROX		Unkn-006	a6	N/A
	F05	ROX		Unkn-014	t6	24.03
	F06	ROX		Unkn-014	t6	14.41
	F07	ROX		Unkn-022	a6	16.02
	F08	ROX		Unkn-022	a6	11.92
	F09	ROX		Unkn-030	t6	20.14
	F10	ROX		Unkn-030	t6	13.24
	F11	ROX		Unkn-101	IPC	15.08
	F12	ROX		Unkn-101	IPC	19.16
	G01	ROX		Unkn-100	NIU	10.22
	G02	ROX		Unkn-100	NIU	N/A
	G03	ROX		Unkn-007	a7	14.91
	G04	ROX		Unkn-007	a7	7.8
	G05	ROX		Unkn-015	t7	28.13
	G06	ROX		Unkn-015	t7	18.13
	G07	ROX		Unkn-023	a7	14.81
	G08	ROX		Unkn-023	a7	20.44
	G09	ROX		Unkn-031	t7	28.7
	G10	ROX		Unkn-031	t7	15.55
	G11	ROX		Unkn-102	NIU	12.21
	G12	ROX		Unkn-102	NIU	N/A
	H01	ROX		NTC-001	NTC	2.92
	H02	ROX		NTC-001	NTC	22.77
	H03	ROX		Unkn-008	a8	12.95
	H04	ROX		Unkn-008	a8	19.83
	H05	ROX		Unkn-016	t8	N/A
	H06	ROX		Unkn-016	t8	18.79
	H07	ROX		Unkn-024	a8	33.86
	H08	ROX		Unkn-024	a8	15.41
	H09	ROX		Unkn-032	t8	20.08
	H10	ROX		Unkn-032	t8	21.88
	H11	ROX		NTC-002	NTC	22.86
	H12	ROX		NTC-002	NTC	33.13

## Sheet: g9 to g16 and s1 to s8
	Well	Fluor	Target	Content	Sample	Cq
	A01	SYBR	EF	Std-001	x1	26.37
	A02	SYBR	EF	Std-001	x1	26.55
	A03	SYBR	EF	Unkn-001	g9	21.56
	A04	SYBR	EF	Unkn-001	g9	22.04
	A05	SYBR	EF	Unkn-009	s1	29.03
	A06	SYBR	EF	Unkn-009	s1	28.93
	A07	SYBR	96	Unkn-017	g9	17.26
	A08	SYBR	96	Unkn-017	g9	16.19
	A09	SYBR	96	Unkn-025	s1	30.35
	A10	SYBR	96	Unkn-025	s1	30.23
	A11	SYBR	96	Std-006	x1	15.62
	A12	SYBR	96	Std-006	x1	15.44
	B01	SYBR	EF	Std-002	x2	27.16
	B02	SYBR	EF	Std-002	x2	27.27
	B03	SYBR	EF	Unkn-002	g10	26.18
	B04	SYBR	EF	Unkn-002	g10	25.32
	B05	SYBR	EF	Unkn-010	s2	29.94
	B06	SYBR	EF	Unkn-010	s2	29.77
	B07	SYBR	96	Unkn-018	g10	10.88
	B08	SYBR	96	Unkn-018	g10	11.54
	B09	SYBR	96	Unkn-026	s2	25.78
	B10	SYBR	96	Unkn-026	s2	25.91
	B11	SYBR	96	Std-007	x2	16.11
	B12	SYBR	96	Std-007	x2	16.41
	C01	SYBR	EF	Std-003	x3	28.56
	C02	SYBR	EF	Std-003	x3	28.16
	C03	SYBR	EF	Unkn-003	g11	25.66
	C04	SYBR	EF	Unkn-003	g11	25.96
	C05	SYBR	EF	Unkn-011	s3	29.24
	C06	SYBR	EF	Unkn-011	s3	29.34
	C07	SYBR	96	Unkn-019	g11	14.81
	C08	SYBR	96	Unkn-019	g11	15.17
	C09	SYBR	96	Unkn-027	s3	27.16
	C10	SYBR	96	Unkn-027	s3	26.92
	C11	SYBR	96	Std-008	x3	17.34
	C12	SYBR	96	Std-008	x3	17.24
	D01	SYBR	EF	Std-004	x4	29.69
	D02	SYBR	EF	Std-004	x4	29.34
	D03	SYBR	EF	Unkn-004	g12	20.85
	D04	SYBR	EF	Unkn-004	g12	19.44
	D05	SYBR	EF	Unkn-012	s4	28.8
	D06	SYBR	EF	Unkn-012	s4	28.75
	D07	SYBR	96	Unkn-020	g12	14.72
	D08	SYBR	96	Unkn-020	g12	14.01
	D09	SYBR	96	Unkn-028	s4	27.86
	D10	SYBR	96	Unkn-028	s4	28.41
	D11	SYBR	96	Std-009	x4	18.11
	D12	SYBR	96	Std-009	x4	18.44
	E01	SYBR	EF	Std-005	x5	30.61
	E02	SYBR	EF	Std-005	x5	30.62
	E03	SYBR	EF	Unkn-005	g13	23.47
	E04	SYBR	EF	Unkn-005	g13	24.6
	E05	SYBR	EF	Unkn-013	s5	30.18
	E06	SYBR	EF	Unkn-013	s5	30.07
	E07	SYBR	96	Unkn-021	g13	13.17
	E08	SYBR	96	Unkn-021	g13	13.18
	E09	SYBR	96	Unkn-029	s5	28.13
	E10	SYBR	96	Unkn-029	s5	28.15
	E11	SYBR	96	Std-010	x5	19.2
	E12	SYBR	96	Std-010	x5	19.52
	F01	SYBR	EF	Unkn-099	IPC	N/A
	F02	SYBR	EF	Unkn-099	IPC	N/A
	F03	SYBR	EF	Unkn-006	g14	25.54
	F04	SYBR	EF	Unkn-006	g14	25.48
	F05	SYBR	EF	Unkn-014	s6	28.06
	F06	SYBR	EF	Unkn-014	s6	28.33
	F07	SYBR	96	Unkn-022	g14	18.04
	F08	SYBR	96	Unkn-022	g14	18.13
	F09	SYBR	96	Unkn-030	s6	31.53
	F10	SYBR	96	Unkn-030	s6	31.09
	F11	SYBR	96	Unkn-101	IPC	35.64
	F12	SYBR	96	Unkn-101	IPC	34.34
	G01	SYBR	EF	Unkn-100	NIU	N/A
	G02	SYBR	EF	Unkn-100	NIU	N/A
	G03	SYBR	EF	Unkn-007	g15	26.48
	G04	SYBR	EF	Unkn-007	g15	26.77
	G05	SYBR	EF	Unkn-015	s7	30.32
	G06	SYBR	EF	Unkn-015	s7	30.55
	G07	SYBR	96	Unkn-023	g15	18.79
	G08	SYBR	96	Unkn-023	g15	18.54
	G09	SYBR	96	Unkn-031	s7	27.45
	G10	SYBR	96	Unkn-031	s7	27.78
	G11	SYBR	96	Unkn-102	NIU	N/A
	G12	SYBR	96	Unkn-102	NIU	N/A
	H01	SYBR	EF	NTC-001	NTC	N/A
	H02	SYBR	EF	NTC-001	NTC	38.49
	H03	SYBR	EF	Unkn-008	g16	24.94
	H04	SYBR	EF	Unkn-008	g16	25.16
	H05	SYBR	EF	Unkn-016	s8	27.35
	H06	SYBR	EF	Unkn-016	s8	27.56
	H07	SYBR	96	Unkn-024	g16	19.59
	H08	SYBR	96	Unkn-024	g16	19.61
	H09	SYBR	96	Unkn-032	s8	23.52
	H10	SYBR	96	Unkn-032	s8	23.32
	H11	SYBR	96	NTC-002	NTC	34.67
	H12	SYBR	96	NTC-002	NTC	34.79
	A01	ROX		Std-001	x1	25.34
	A02	ROX		Std-001	x1	26.9
	A03	ROX		Unkn-001	g9	N/A
	A04	ROX		Unkn-001	g9	N/A
	A05	ROX		Unkn-009	s1	25.82
	A06	ROX		Unkn-009	s1	N/A
	A07	ROX		Unkn-017	g9	N/A
	A08	ROX		Unkn-017	g9	N/A
	A09	ROX		Unkn-025	s1	N/A
	A10	ROX		Unkn-025	s1	3.04
	A11	ROX		Std-006	x1	N/A
	A12	ROX		Std-006	x1	N/A
	B01	ROX		Std-002	x2	25.85
	B02	ROX		Std-002	x2	N/A
	B03	ROX		Unkn-002	g10	20.3
	B04	ROX		Unkn-002	g10	N/A
	B05	ROX		Unkn-010	s2	N/A
	B06	ROX		Unkn-010	s2	7.24
	B07	ROX		Unkn-018	g10	11.87
	B08	ROX		Unkn-018	g10	N/A
	B09	ROX		Unkn-026	s2	21.13
	B10	ROX		Unkn-026	s2	N/A
	B11	ROX		Std-007	x2	N/A
	B12	ROX		Std-007	x2	N/A
	C01	ROX		Std-003	x3	N/A
	C02	ROX		Std-003	x3	3.25
	C03	ROX		Unkn-003	g11	N/A
	C04	ROX		Unkn-003	g11	N/A
	C05	ROX		Unkn-011	s3	25.81
	C06	ROX		Unkn-011	s3	27.17
	C07	ROX		Unkn-019	g11	N/A
	C08	ROX		Unkn-019	g11	N/A
	C09	ROX		Unkn-027	s3	21.87
	C10	ROX		Unkn-027	s3	N/A
	C11	ROX		Std-008	x3	N/A
	C12	ROX		Std-008	x3	N/A
	D01	ROX		Std-004	x4	28.71
	D02	ROX		Std-004	x4	26.95
	D03	ROX		Unkn-004	g12	N/A
	D04	ROX		Unkn-004	g12	N/A
	D05	ROX		Unkn-012	s4	23.54
	D06	ROX		Unkn-012	s4	25.93
	D07	ROX		Unkn-020	g12	N/A
	D08	ROX		Unkn-020	g12	N/A
	D09	ROX		Unkn-028	s4	6.22
	D10	ROX		Unkn-028	s4	25.69
	D11	ROX		Std-009	x4	17.84
	D12	ROX		Std-009	x4	3.36
	E01	ROX		Std-005	x5	25.89
	E02	ROX		Std-005	x5	27.04
	E03	ROX		Unkn-005	g13	8.11
	E04	ROX		Unkn-005	g13	N/A
	E05	ROX		Unkn-013	s5	28.68
	E06	ROX		Unkn-013	s5	28.3
	E07	ROX		Unkn-021	g13	N/A
	E08	ROX		Unkn-021	g13	N/A
	E09	ROX		Unkn-029	s5	N/A
	E10	ROX		Unkn-029	s5	N/A
	E11	ROX		Std-010	x5	15.75
	E12	ROX		Std-010	x5	18.73
	F01	ROX		Unkn-099	IPC	N/A
	F02	ROX		Unkn-099	IPC	N/A
	F03	ROX		Unkn-006	g14	21.53
	F04	ROX		Unkn-006	g14	23.96
	F05	ROX		Unkn-014	s6	N/A
	F06	ROX		Unkn-014	s6	27.47
	F07	ROX		Unkn-022	g14	N/A
	F08	ROX		Unkn-022	g14	N/A
	F09	ROX		Unkn-030	s6	N/A
	F10	ROX		Unkn-030	s6	28.45
	F11	ROX		Unkn-101	IPC	23.98
	F12	ROX		Unkn-101	IPC	N/A
	G01	ROX		Unkn-100	NIU	N/A
	G02	ROX		Unkn-100	NIU	N/A
	G03	ROX		Unkn-007	g15	N/A
	G04	ROX		Unkn-007	g15	23.35
	G05	ROX		Unkn-015	s7	24.96
	G06	ROX		Unkn-015	s7	27.84
	G07	ROX		Unkn-023	g15	N/A
	G08	ROX		Unkn-023	g15	N/A
	G09	ROX		Unkn-031	s7	N/A
	G10	ROX		Unkn-031	s7	27.41
	G11	ROX		Unkn-102	NIU	3.08
	G12	ROX		Unkn-102	NIU	N/A
	H01	ROX		NTC-001	NTC	33.83
	H02	ROX		NTC-001	NTC	N/A
	H03	ROX		Unkn-008	g16	2.74
	H04	ROX		Unkn-008	g16	23.93
	H05	ROX		Unkn-016	s8	N/A
	H06	ROX		Unkn-016	s8	24.75
	H07	ROX		Unkn-024	g16	17.9
	H08	ROX		Unkn-024	g16	18.79
	H09	ROX		Unkn-032	s8	N/A
	H10	ROX		Unkn-032	s8	N/A
	H11	ROX		NTC-002	NTC	N/A
	H12	ROX		NTC-002	NTC	28.8

## Sheet: o1 to o8 and g1 to g8
	Well	Fluor	Target	Content	Sample	Cq
	A01	SYBR	EF	Std-001	x1	25.4
	A02	SYBR	EF	Std-001	x1	25.62
	A03	SYBR	EF	Unkn-001	o1	22.68
	A04	SYBR	EF	Unkn-001	o1	23
	A05	SYBR	EF	Unkn-009	g1	23.11
	A06	SYBR	EF	Unkn-009	g1	22.03
	A07	SYBR	96	Unkn-017	o1	24.54
	A08	SYBR	96	Unkn-017	o1	24.5
	A09	SYBR	96	Unkn-025	g1	18.77
	A10	SYBR	96	Unkn-025	g1	18.82
	A11	SYBR	96	Std-006	x1	13.02
	A12	SYBR	96	Std-006	x1	13.03
	B01	SYBR	EF	Std-002	x2	26.24
	B02	SYBR	EF	Std-002	x2	26.32
	B03	SYBR	EF	Unkn-002	o2	25.7
	B04	SYBR	EF	Unkn-002	o2	26.07
	B07	SYBR	96	Unkn-018	o2	25.12
	B08	SYBR	96	Unkn-018	o2	25.02
	B09	SYBR	96	Unkn-026	g2	15.65
	B10	SYBR	96	Unkn-026	g2	16.12
	B11	SYBR	96	Std-007	x2	14.3
	B12	SYBR	96	Std-007	x2	14.31
	C01	SYBR	EF	Std-003	x3	27.47
	C02	SYBR	EF	Std-003	x3	27.48
	C03	SYBR	EF	Unkn-003	o3	25.57
	C04	SYBR	EF	Unkn-003	o3	25.79
	C05	SYBR	EF	Unkn-011	g3	24.66
	C06	SYBR	EF	Unkn-011	g3	25.77
	C07	SYBR	96	Unkn-019	o3	26.37
	C08	SYBR	96	Unkn-019	o3	26.07
	C09	SYBR	96	Unkn-027	g3	17.96
	C10	SYBR	96	Unkn-027	g3	18.03
	C11	SYBR	96	Std-008	x3	15.61
	C12	SYBR	96	Std-008	x3	15.48
	D01	SYBR	EF	Std-004	x4	28.55
	D02	SYBR	EF	Std-004	x4	28.76
	D03	SYBR	EF	Unkn-004	o4	25.76
	D04	SYBR	EF	Unkn-004	o4	25.71
	D05	SYBR	EF	Unkn-012	g4	24.51
	D06	SYBR	EF	Unkn-012	g4	23.51
	D07	SYBR	96	Unkn-020	o4	24.88
	D08	SYBR	96	Unkn-020	o4	24.46
	D09	SYBR	96	Unkn-028	g4	17.69
	D10	SYBR	96	Unkn-028	g4	17.77
	D11	SYBR	96	Std-009	x4	16.61
	D12	SYBR	96	Std-009	x4	16.68
	E01	SYBR	EF	Std-005	x5	29.65
	E02	SYBR	EF	Std-005	x5	29.64
	E03	SYBR	EF	Unkn-005	o5	25.74
	E04	SYBR	EF	Unkn-005	o5	25.77
	E05	SYBR	EF	Unkn-013	g5	26.52
	E06	SYBR	EF	Unkn-013	g5	26.58
	E07	SYBR	96	Unkn-021	o5	23.31
	E08	SYBR	96	Unkn-021	o5	23.31
	E09	SYBR	96	Unkn-029	g5	18.11
	E10	SYBR	96	Unkn-029	g5	18.37
	E11	SYBR	96	Std-010	x5	17.75
	E12	SYBR	96	Std-010	x5	17.75
	F01	SYBR	EF	Unkn-099	IPC	24.63
	F02	SYBR	EF	Unkn-099	IPC	24.92
	F03	SYBR	EF	Unkn-006	o6	24.12
	F04	SYBR	EF	Unkn-006	o6	24.8
	F05	SYBR	EF	Unkn-014	g6	25.26
	F06	SYBR	EF	Unkn-014	g6	25.4
	F07	SYBR	96	Unkn-022	o6	16.28
	F08	SYBR	96	Unkn-022	o6	16.09
	F09	SYBR	96	Unkn-030	g6	26.97
	F10	SYBR	96	Unkn-030	g6	26.68
	F11	SYBR	96	Unkn-101	IPC	25.16
	F12	SYBR	96	Unkn-101	IPC	24.9
	G01	SYBR	EF	Unkn-100	NIU	N/A
	G02	SYBR	EF	Unkn-100	NIU	N/A
	G03	SYBR	EF	Unkn-007	o7	27.25
	G04	SYBR	EF	Unkn-007	o7	27.06
	G05	SYBR	EF	Unkn-015	g7	25.63
	G06	SYBR	EF	Unkn-015	g7	25.65
	G07	SYBR	96	Unkn-023	o7	18.55
	G08	SYBR	96	Unkn-023	o7	18.23
	G09	SYBR	96	Unkn-031	g7	20.15
	G10	SYBR	96	Unkn-031	g7	20.07
	G11	SYBR	96	Unkn-102	NIU	N/A
	G12	SYBR	96	Unkn-102	NIU	N/A
	H01	SYBR	EF	NTC-001	NTC	N/A
	H02	SYBR	EF	NTC-001	NTC	N/A
	H03	SYBR	EF	Unkn-008	o8	27.11
	H04	SYBR	EF	Unkn-008	o8	26.74
	H05	SYBR	EF	Unkn-016	g8	27.54
	H06	SYBR	EF	Unkn-016	g8	28.19
	H07	SYBR	96	Unkn-024	o8	12.75
	H08	SYBR	96	Unkn-024	o8	12.66
	H09	SYBR	96	Unkn-032	g8	26.92
	H10	SYBR	96	Unkn-032	g8	27.01
	H11	SYBR	96	NTC-002	NTC	35.45
	H12	SYBR	96	NTC-002	NTC	35.55
	A01	ROX		Std-001	x1	18.13
	A02	ROX		Std-001	x1	N/A
	A03	ROX		Unkn-001	o1	11.71
	A04	ROX		Unkn-001	o1	36.56
	A05	ROX		Unkn-009	g1	15.1
	A06	ROX		Unkn-009	g1	21.86
	A07	ROX		Unkn-017	o1	N/A
	A08	ROX		Unkn-017	o1	27.87
	A09	ROX		Unkn-025	g1	13.56
	A10	ROX		Unkn-025	g1	11.68
	A11	ROX		Std-006	x1	26.86
	A12	ROX		Std-006	x1	29.73
	B01	ROX		Std-002	x2	23.39
	B02	ROX		Std-002	x2	2.57
	B03	ROX		Unkn-002	o2	20.57
	B04	ROX		Unkn-002	o2	19.98
	B07	ROX		Unkn-018	o2	N/A
	B08	ROX		Unkn-018	o2	26.99
	B09	ROX		Unkn-026	g2	5.06
	B10	ROX		Unkn-026	g2	19.81
	B11	ROX		Std-007	x2	22.77
	B12	ROX		Std-007	x2	N/A
	C01	ROX		Std-003	x3	24.46
	C02	ROX		Std-003	x3	21.65
	C03	ROX		Unkn-003	o3	26.53
	C04	ROX		Unkn-003	o3	20.28
	C05	ROX		Unkn-011	g3	2.03
	C06	ROX		Unkn-011	g3	20.87
	C07	ROX		Unkn-019	o3	24.64
	C08	ROX		Unkn-019	o3	21.07
	C09	ROX		Unkn-027	g3	N/A
	C10	ROX		Unkn-027	g3	39.69
	C11	ROX		Std-008	x3	13.29
	C12	ROX		Std-008	x3	17.99
	D01	ROX		Std-004	x4	24.28
	D02	ROX		Std-004	x4	23.77
	D03	ROX		Unkn-004	o4	20.71
	D04	ROX		Unkn-004	o4	26.67
	D05	ROX		Unkn-012	g4	6.05
	D06	ROX		Unkn-012	g4	21.36
	D07	ROX		Unkn-020	o4	20.74
	D08	ROX		Unkn-020	o4	23.61
	D09	ROX		Unkn-028	g4	N/A
	D10	ROX		Unkn-028	g4	N/A
	D11	ROX		Std-009	x4	35.91
	D12	ROX		Std-009	x4	15.91
	E01	ROX		Std-005	x5	27.97
	E02	ROX		Std-005	x5	26.79
	E03	ROX		Unkn-005	o5	2.59
	E04	ROX		Unkn-005	o5	17.87
	E05	ROX		Unkn-013	g5	23.49
	E06	ROX		Unkn-013	g5	24.32
	E07	ROX		Unkn-021	o5	21.48
	E08	ROX		Unkn-021	o5	18.69
	E09	ROX		Unkn-029	g5	N/A
	E10	ROX		Unkn-029	g5	39.47
	E11	ROX		Std-010	x5	15.49
	E12	ROX		Std-010	x5	26.54
	F01	ROX		Unkn-099	IPC	17.99
	F02	ROX		Unkn-099	IPC	23.44
	F03	ROX		Unkn-006	o6	15.98
	F04	ROX		Unkn-006	o6	23.59
	F05	ROX		Unkn-014	g6	15.69
	F06	ROX		Unkn-014	g6	19.61
	F07	ROX		Unkn-022	o6	13.92
	F08	ROX		Unkn-022	o6	15.91
	F09	ROX		Unkn-030	g6	22.9
	F10	ROX		Unkn-030	g6	25.09
	F11	ROX		Unkn-101	IPC	21.77
	F12	ROX		Unkn-101	IPC	19.37
	G01	ROX		Unkn-100	NIU	N/A
	G02	ROX		Unkn-100	NIU	N/A
	G03	ROX		Unkn-007	o7	N/A
	G04	ROX		Unkn-007	o7	21.61
	G05	ROX		Unkn-015	g7	18.4
	G06	ROX		Unkn-015	g7	17.38
	G07	ROX		Unkn-023	o7	14.94
	G08	ROX		Unkn-023	o7	18.88
	G09	ROX		Unkn-031	g7	17.39
	G10	ROX		Unkn-031	g7	18.74
	G11	ROX		Unkn-102	NIU	N/A
	G12	ROX		Unkn-102	NIU	N/A
	H01	ROX		NTC-001	NTC	15.19
	H02	ROX		NTC-001	NTC	N/A
	H03	ROX		Unkn-008	o8	32.85
	H04	ROX		Unkn-008	o8	29.02
	H05	ROX		Unkn-016	g8	1.8
	H06	ROX		Unkn-016	g8	16.31
	H07	ROX		Unkn-024	o8	N/A
	H08	ROX		Unkn-024	o8	11.24
	H09	ROX		Unkn-032	g8	36.03
	H10	ROX		Unkn-032	g8	32.33
	H11	ROX		NTC-002	NTC	1.15
	H12	ROX		NTC-002	NTC	8.36

## Sheet: va1 to va8 and vt1 to vt8
	Well	Fluor	Target	Content	Sample	Cq
	A01	SYBR	EF	Std-001	x1	23.08
	A02	SYBR	EF	Std-001	x1	23.06
	A03	SYBR	EF	Unkn-001	va1	31.76
	A04	SYBR	EF	Unkn-001	va1	32.04
	A05	SYBR	EF	Unkn-009	vt1	21.42
	A06	SYBR	EF	Unkn-009	vt1	22.82
	A07	SYBR	96	Unkn-017	va1	27.15
	A08	SYBR	96	Unkn-017	va1	27.33
	A09	SYBR	96	Unkn-025	vt1	19.69
	A10	SYBR	96	Unkn-025	vt1	19.8
	B01	SYBR	EF	Std-002	x2	24.13
	B02	SYBR	EF	Std-002	x2	23.96
	B03	SYBR	EF	Unkn-002	va2	28.41
	B04	SYBR	EF	Unkn-002	va2	28.84
	B05	SYBR	EF	Unkn-010	vt2	18.82
	B06	SYBR	EF	Unkn-010	vt2	21.06
	B07	SYBR	96	Unkn-018	va2	28.4
	B08	SYBR	96	Unkn-018	va2	28.34
	B09	SYBR	96	Unkn-026	vt2	20.5
	B10	SYBR	96	Unkn-026	vt2	20.56
	B11	SYBR	96	Std-007	x2	23.86
	B12	SYBR	96	Std-007	x2	23.86
	C01	SYBR	EF	Std-003	x3	N/A
	C02	SYBR	EF	Std-003	x3	25.05
	C03	SYBR	EF	Unkn-003	va3	30.07
	C04	SYBR	EF	Unkn-003	va3	30.03
	C05	SYBR	EF	Unkn-011	vt3	24.76
	C06	SYBR	EF	Unkn-011	vt3	23.72
	C07	SYBR	96	Unkn-019	va3	28.49
	C08	SYBR	96	Unkn-019	va3	29.04
	C09	SYBR	96	Unkn-027	vt3	22.29
	C10	SYBR	96	Unkn-027	vt3	22.59
	C11	SYBR	96	Std-008	x3	24.12
	C12	SYBR	96	Std-008	x3	24.98
	D01	SYBR	EF	Std-004	x4	26.04
	D02	SYBR	EF	Std-004	x4	N/A
	D03	SYBR	EF	Unkn-004	va4	32.25
	D04	SYBR	EF	Unkn-004	va4	31.89
	D05	SYBR	EF	Unkn-012	vt4	21.58
	D06	SYBR	EF	Unkn-012	vt4	20.85
	D07	SYBR	96	Unkn-020	va4	26.91
	D08	SYBR	96	Unkn-020	va4	27.1
	D09	SYBR	96	Unkn-028	vt4	20.79
	D10	SYBR	96	Unkn-028	vt4	18.83
	D12	SYBR	96	Std-009	x4	25.74
	E01	SYBR	EF	Std-005	x5	27.48
	E02	SYBR	EF	Std-005	x5	27.22
	E03	SYBR	EF	Unkn-005	va5	28.26
	E04	SYBR	EF	Unkn-005	va5	29.42
	E05	SYBR	EF	Unkn-013	vt5	21.73
	E06	SYBR	EF	Unkn-013	vt5	23.17
	E07	SYBR	96	Unkn-021	va5	26.6
	E08	SYBR	96	Unkn-021	va5	26.7
	E09	SYBR	96	Unkn-029	vt5	22.46
	E10	SYBR	96	Unkn-029	vt5	22.4
	E11	SYBR	96	Std-010	x5	26.85
	E12	SYBR	96	Std-010	x5	27.08
	F01	SYBR	EF	Unkn-099	IPC	23.05
	F02	SYBR	EF	Unkn-099	IPC	23.07
	F03	SYBR	EF	Unkn-006	va6	25.37
	F04	SYBR	EF	Unkn-006	va6	25.47
	F05	SYBR	EF	Unkn-014	vt6	24.54
	F06	SYBR	EF	Unkn-014	vt6	24.38
	F07	SYBR	96	Unkn-022	va6	28.06
	F08	SYBR	96	Unkn-022	va6	28.59
	F09	SYBR	96	Unkn-030	vt6	23.27
	F10	SYBR	96	Unkn-030	vt6	23.56
	F11	SYBR	96	Unkn-101	IPC	22.6
	F12	SYBR	96	Unkn-101	IPC	22.64
	G01	SYBR	EF	Unkn-100	NIU	N/A
	G02	SYBR	EF	Unkn-100	NIU	N/A
	G03	SYBR	EF	Unkn-007	va7	31.41
	G04	SYBR	EF	Unkn-007	va7	31.26
	G05	SYBR	EF	Unkn-015	vt7	21.21
	G06	SYBR	EF	Unkn-015	vt7	20.92
	G07	SYBR	96	Unkn-023	va7	30.44
	G08	SYBR	96	Unkn-023	va7	30.76
	G09	SYBR	96	Unkn-031	vt7	21.45
	G10	SYBR	96	Unkn-031	vt7	20.76
	G11	SYBR	96	Unkn-102	NIU	N/A
	G12	SYBR	96	Unkn-102	NIU	N/A
	H01	SYBR	EF	NTC-001	NTC	N/A
	H02	SYBR	EF	NTC-001	NTC	38.07
	H03	SYBR	EF	Unkn-008	va8	31.45
	H04	SYBR	EF	Unkn-008	va8	32.09
	H05	SYBR	EF	Unkn-016	vt8	21.89
	H06	SYBR	EF	Unkn-016	vt8	23.14
	H07	SYBR	96	Unkn-024	va8	23.34
	H08	SYBR	96	Unkn-024	va8	23.21
	H09	SYBR	96	Unkn-032	vt8	15.71
	H10	SYBR	96	Unkn-032	vt8	17.14
	H11	SYBR	96	NTC-002	NTC	33.89
	H12	SYBR	96	NTC-002	NTC	37.12
	A01	ROX		Std-001	x1	10.81
	A02	ROX		Std-001	x1	10.66
	A03	ROX		Unkn-001	va1	34.33
	A04	ROX		Unkn-001	va1	14.41
	A05	ROX		Unkn-009	vt1	37.6
	A06	ROX		Unkn-009	vt1	37.86
	A07	ROX		Unkn-017	va1	8.36
	A08	ROX		Unkn-017	va1	15.84
	A09	ROX		Unkn-025	vt1	2.63
	A10	ROX		Unkn-025	vt1	23.66
	B01	ROX		Std-002	x2	N/A
	B02	ROX		Std-002	x2	27.46
	B03	ROX		Unkn-002	va2	10.6
	B04	ROX		Unkn-002	va2	18.32
	B05	ROX		Unkn-010	vt2	16.09
	B06	ROX		Unkn-010	vt2	12.17
	B07	ROX		Unkn-018	va2	14.98
	B08	ROX		Unkn-018	va2	14.54
	B09	ROX		Unkn-026	vt2	39.91
	B10	ROX		Unkn-026	vt2	19.38
	B11	ROX		Std-007	x2	18.28
	B12	ROX		Std-007	x2	14.5
	C01	ROX		Std-003	x3	31
	C02	ROX		Std-003	x3	2.29
	C03	ROX		Unkn-003	va3	19.51
	C04	ROX		Unkn-003	va3	20.08
	C05	ROX		Unkn-011	vt3	17.22
	C06	ROX		Unkn-011	vt3	11.96
	C07	ROX		Unkn-019	va3	19.58
	C08	ROX		Unkn-019	va3	20.28
	C09	ROX		Unkn-027	vt3	10.42
	C10	ROX		Unkn-027	vt3	12.62
	C11	ROX		Std-008	x3	16.41
	C12	ROX		Std-008	x3	15.37
	D01	ROX		Std-004	x4	2.27
	D02	ROX		Std-004	x4	21.52
	D03	ROX		Unkn-004	va4	32.24
	D04	ROX		Unkn-004	va4	23.61
	D05	ROX		Unkn-012	vt4	17.16
	D06	ROX		Unkn-012	vt4	12.8
	D07	ROX		Unkn-020	va4	20.88
	D08	ROX		Unkn-020	va4	26.23
	D09	ROX		Unkn-028	vt4	12.9
	D10	ROX		Unkn-028	vt4	23.44
	D12	ROX		Std-009	x4	15.57
	E01	ROX		Std-005	x5	N/A
	E02	ROX		Std-005	x5	N/A
	E03	ROX		Unkn-005	va5	19.33
	E04	ROX		Unkn-005	va5	N/A
	E05	ROX		Unkn-013	vt5	14.52
	E06	ROX		Unkn-013	vt5	13.47
	E07	ROX		Unkn-021	va5	19.01
	E08	ROX		Unkn-021	va5	17.21
	E09	ROX		Unkn-029	vt5	39.06
	E10	ROX		Unkn-029	vt5	16.42
	E11	ROX		Std-010	x5	16.85
	E12	ROX		Std-010	x5	13.8
	F01	ROX		Unkn-099	IPC	12.91
	F02	ROX		Unkn-099	IPC	10.62
	F03	ROX		Unkn-006	va6	9.99
	F04	ROX		Unkn-006	va6	16
	F05	ROX		Unkn-014	vt6	14.5
	F06	ROX		Unkn-014	vt6	16.16
	F07	ROX		Unkn-022	va6	N/A
	F08	ROX		Unkn-022	va6	16.57
	F09	ROX		Unkn-030	vt6	16.77
	F10	ROX		Unkn-030	vt6	10.79
	F11	ROX		Unkn-101	IPC	13.3
	F12	ROX		Unkn-101	IPC	13.47
	G01	ROX		Unkn-100	NIU	26.26
	G02	ROX		Unkn-100	NIU	11.61
	G03	ROX		Unkn-007	va7	17.69
	G04	ROX		Unkn-007	va7	32.5
	G05	ROX		Unkn-015	vt7	13.43
	G06	ROX		Unkn-015	vt7	13.54
	G07	ROX		Unkn-023	va7	20.16
	G08	ROX		Unkn-023	va7	16.44
	G09	ROX		Unkn-031	vt7	15.56
	G10	ROX		Unkn-031	vt7	13.25
	G11	ROX		Unkn-102	NIU	15.57
	G12	ROX		Unkn-102	NIU	26.56
	H01	ROX		NTC-001	NTC	N/A
	H02	ROX		NTC-001	NTC	17.08
	H03	ROX		Unkn-008	va8	19.61
	H04	ROX		Unkn-008	va8	22.27
	H05	ROX		Unkn-016	vt8	12.91
	H06	ROX		Unkn-016	vt8	13.49
	H07	ROX		Unkn-024	va8	16.46
	H08	ROX		Unkn-024	va8	15
	H09	ROX		Unkn-032	vt8	10.36
	H10	ROX		Unkn-032	vt8	37.34
	H11	ROX		NTC-002	NTC	26.63
	H12	ROX		NTC-002	NTC	28.87

## Sheet: vg1 to vg16
	Well	Fluor	Target	Content	Sample	Cq
	A01	SYBR	EF	Std-001	x1	23.06
	A02	SYBR	EF	Std-001	x1	22.82
	A03	SYBR	EF	Unkn-001	vg1	22.19
	A04	SYBR	EF	Unkn-001	vg1	21.22
	A05	SYBR	EF	Unkn-009	vg9	17.3
	A06	SYBR	EF	Unkn-009	vg9	22.74
	A07	SYBR	96	Unkn-017	vg1	32.45
	A08	SYBR	96	Unkn-017	vg1	32.35
	A09	SYBR	96	Unkn-025	vg9	15.16
	A10	SYBR	96	Unkn-025	vg9	27.5
	A11	SYBR	96	Std-006	x1	14.39
	A12	SYBR	96	Std-006	x1	14.87
	B01	SYBR	EF	Std-002	x2	24.03
	B02	SYBR	EF	Std-002	x2	24
	B03	SYBR	EF	Unkn-002	vg2	22.51
	B04	SYBR	EF	Unkn-002	vg2	22.8
	B05	SYBR	EF	Unkn-010	vg10	16.88
	B06	SYBR	EF	Unkn-010	vg10	12.63
	B07	SYBR	96	Unkn-018	vg2	29.34
	B08	SYBR	96	Unkn-018	vg2	29.62
	B09	SYBR	96	Unkn-026	vg10	15.59
	B10	SYBR	96	Unkn-026	vg10	17.85
	B11	SYBR	96	Std-007	x2	16.12
	B12	SYBR	96	Std-007	x2	16.03
	C01	SYBR	EF	Std-003	x3	25.12
	C02	SYBR	EF	Std-003	x3	25.12
	C03	SYBR	EF	Unkn-003	vg3	22.21
	C04	SYBR	EF	Unkn-003	vg3	22.3
	C05	SYBR	EF	Unkn-011	vg11	13.63
	C06	SYBR	EF	Unkn-011	vg11	18.68
	C07	SYBR	96	Unkn-019	vg3	28.54
	C08	SYBR	96	Unkn-019	vg3	28.54
	C09	SYBR	96	Unkn-027	vg11	23.97
	C10	SYBR	96	Unkn-027	vg11	16.29
	C11	SYBR	96	Std-008	x3	16.76
	C12	SYBR	96	Std-008	x3	16.77
	D01	SYBR	EF	Std-004	x4	26.34
	D02	SYBR	EF	Std-004	x4	26.08
	D03	SYBR	EF	Unkn-004	vg4	23.15
	D04	SYBR	EF	Unkn-004	vg4	23.25
	D05	SYBR	EF	Unkn-012	vg12	19.28
	D06	SYBR	EF	Unkn-012	vg12	17.11
	D07	SYBR	96	Unkn-020	vg4	29.79
	D08	SYBR	96	Unkn-020	vg4	29.72
	D10	SYBR	96	Unkn-028	vg12	22.44
	D11	SYBR	96	Std-009	x4	17.75
	D12	SYBR	96	Std-009	x4	17.79
	E01	SYBR	EF	Std-005	x5	27.17
	E02	SYBR	EF	Std-005	x5	27.16
	E03	SYBR	EF	Unkn-005	vg5	24.06
	E04	SYBR	EF	Unkn-005	vg5	22.4
	E05	SYBR	EF	Unkn-013	vg13	18.58
	E06	SYBR	EF	Unkn-013	vg13	19.17
	E07	SYBR	96	Unkn-021	vg5	16.9
	E08	SYBR	96	Unkn-021	vg5	17.18
	E09	SYBR	96	Unkn-029	vg13	14.26
	E10	SYBR	96	Unkn-029	vg13	15.32
	E11	SYBR	96	Std-010	x5	18.71
	E12	SYBR	96	Std-010	x5	18.67
	F01	SYBR	EF	Unkn-099	IPC	23.09
	F02	SYBR	EF	Unkn-099	IPC	22.99
	F03	SYBR	EF	Unkn-006	vg6	22.44
	F04	SYBR	EF	Unkn-006	vg6	22.15
	F05	SYBR	EF	Unkn-014	vg14	20.39
	F06	SYBR	EF	Unkn-014	vg14	22.7
	F07	SYBR	96	Unkn-022	vg6	21.75
	F08	SYBR	96	Unkn-022	vg6	21.72
	F09	SYBR	96	Unkn-030	vg14	12.03
	F10	SYBR	96	Unkn-030	vg14	10.65
	F11	SYBR	96	Unkn-101	IPC	22.97
	F12	SYBR	96	Unkn-101	IPC	21.51
	G01	SYBR	EF	Unkn-100	NIU	N/A
	G02	SYBR	EF	Unkn-100	NIU	N/A
	G03	SYBR	EF	Unkn-007	vg7	25.18
	G04	SYBR	EF	Unkn-007	vg7	24.91
	G05	SYBR	EF	Unkn-015	vg15	20.39
	G06	SYBR	EF	Unkn-015	vg15	21.63
	G07	SYBR	96	Unkn-023	vg7	13.29
	G08	SYBR	96	Unkn-023	vg7	13.64
	G09	SYBR	96	Unkn-031	vg15	12.89
	G10	SYBR	96	Unkn-031	vg15	11.83
	G11	SYBR	96	Unkn-102	NIU	N/A
	G12	SYBR	96	Unkn-102	NIU	N/A
	H01	SYBR	EF	NTC-001	NTC	38.61
	H02	SYBR	EF	NTC-001	NTC	N/A
	H03	SYBR	EF	Unkn-008	vg8	23.69
	H04	SYBR	EF	Unkn-008	vg8	22.06
	H05	SYBR	EF	Unkn-016	vg16	21.71
	H06	SYBR	EF	Unkn-016	vg16	21.34
	H07	SYBR	96	Unkn-024	vg8	17.07
	H08	SYBR	96	Unkn-024	vg8	17.02
	H09	SYBR	96	Unkn-032	vg16	11.99
	H10	SYBR	96	Unkn-032	vg16	14.33
	H11	SYBR	96	NTC-002	NTC	35.17
	H12	SYBR	96	NTC-002	NTC	34.9
	A01	ROX		Std-001	x1	4.4
	A02	ROX		Std-001	x1	34.69
	A03	ROX		Unkn-001	vg1	32.42
	A04	ROX		Unkn-001	vg1	26.54
	A05	ROX		Unkn-009	vg9	N/A
	A06	ROX		Unkn-009	vg9	7.11
	A07	ROX		Unkn-017	vg1	21.81
	A08	ROX		Unkn-017	vg1	N/A
	A09	ROX		Unkn-025	vg9	24
	A10	ROX		Unkn-025	vg9	34.45
	A11	ROX		Std-006	x1	20.53
	A12	ROX		Std-006	x1	39.6
	B01	ROX		Std-002	x2	13.68
	B02	ROX		Std-002	x2	14.28
	B03	ROX		Unkn-002	vg2	12.67
	B04	ROX		Unkn-002	vg2	13.34
	B05	ROX		Unkn-010	vg10	17.29
	B06	ROX		Unkn-010	vg10	15.21
	B07	ROX		Unkn-018	vg2	22.07
	B08	ROX		Unkn-018	vg2	24.16
	B09	ROX		Unkn-026	vg10	N/A
	B10	ROX		Unkn-026	vg10	N/A
	B11	ROX		Std-007	x2	N/A
	B12	ROX		Std-007	x2	38.56
	C01	ROX		Std-003	x3	13.88
	C02	ROX		Std-003	x3	16.63
	C03	ROX		Unkn-003	vg3	13.42
	C04	ROX		Unkn-003	vg3	14.03
	C05	ROX		Unkn-011	vg11	15.01
	C06	ROX		Unkn-011	vg11	13.05
	C07	ROX		Unkn-019	vg3	16.09
	C08	ROX		Unkn-019	vg3	18.29
	C09	ROX		Unkn-027	vg11	22.55
	C10	ROX		Unkn-027	vg11	N/A
	C11	ROX		Std-008	x3	N/A
	C12	ROX		Std-008	x3	30.02
	D01	ROX		Std-004	x4	20.27
	D02	ROX		Std-004	x4	20.23
	D03	ROX		Unkn-004	vg4	N/A
	D04	ROX		Unkn-004	vg4	15.07
	D05	ROX		Unkn-012	vg12	15.04
	D06	ROX		Unkn-012	vg12	13.22
	D07	ROX		Unkn-020	vg4	17.21
	D08	ROX		Unkn-020	vg4	28.64
	D10	ROX		Unkn-028	vg12	23.65
	D11	ROX		Std-009	x4	39.71
	D12	ROX		Std-009	x4	13.74
	E01	ROX		Std-005	x5	19.1
	E02	ROX		Std-005	x5	20.31
	E03	ROX		Unkn-005	vg5	15.44
	E04	ROX		Unkn-005	vg5	16.38
	E05	ROX		Unkn-013	vg13	16.16
	E06	ROX		Unkn-013	vg13	21.37
	E07	ROX		Unkn-021	vg5	15.2
	E08	ROX		Unkn-021	vg5	18.4
	E09	ROX		Unkn-029	vg13	37.79
	E10	ROX		Unkn-029	vg13	13.62
	E11	ROX		Std-010	x5	16.88
	E12	ROX		Std-010	x5	18.05
	F01	ROX		Unkn-099	IPC	20.47
	F02	ROX		Unkn-099	IPC	16.56
	F03	ROX		Unkn-006	vg6	13.26
	F04	ROX		Unkn-006	vg6	14.52
	F05	ROX		Unkn-014	vg14	22.69
	F06	ROX		Unkn-014	vg14	22.26
	F07	ROX		Unkn-022	vg6	19.04
	F08	ROX		Unkn-022	vg6	19.99
	F09	ROX		Unkn-030	vg14	38.46
	F10	ROX		Unkn-030	vg14	N/A
	F11	ROX		Unkn-101	IPC	14.9
	F12	ROX		Unkn-101	IPC	11.21
	G01	ROX		Unkn-100	NIU	19.25
	G02	ROX		Unkn-100	NIU	6.55
	G03	ROX		Unkn-007	vg7	15.87
	G04	ROX		Unkn-007	vg7	15.3
	G05	ROX		Unkn-015	vg15	15.72
	G06	ROX		Unkn-015	vg15	20.57
	G07	ROX		Unkn-023	vg7	12.69
	G08	ROX		Unkn-023	vg7	39.64
	G09	ROX		Unkn-031	vg15	38.39
	G10	ROX		Unkn-031	vg15	36.86
	G11	ROX		Unkn-102	NIU	23.5
	G12	ROX		Unkn-102	NIU	17.94
	H01	ROX		NTC-001	NTC	4.01
	H02	ROX		NTC-001	NTC	34.5
	H03	ROX		Unkn-008	vg8	9.54
	H04	ROX		Unkn-008	vg8	4.01
	H05	ROX		Unkn-016	vg16	24.72
	H06	ROX		Unkn-016	vg16	13.2
	H07	ROX		Unkn-024	vg8	25.99
	H08	ROX		Unkn-024	vg8	16.82
	H09	ROX		Unkn-032	vg16	23.36
	H10	ROX		Unkn-032	vg16	25.48
	H11	ROX		NTC-002	NTC	22.11
	H12	ROX		NTC-002	NTC	9.83

## Sheet: vo1 to vo8 and e1 to e8
	Well	Fluor	Target	Content	Sample	Cq
	A01	SYBR	EF	Std-001	x1	28.95
	A02	SYBR	EF	Std-001	x1	29.32
	A03	SYBR	EF	Unkn-001	e1	29.77
	A04	SYBR	EF	Unkn-001	e1	29.89
	A05	SYBR	EF	Unkn-009	vo1	27.08
	A06	SYBR	EF	Unkn-009	vo1	26.97
	A07	SYBR	96	Unkn-017	e1	28.92
	A08	SYBR	96	Unkn-017	e1	28.67
	A09	SYBR	96	Unkn-025	vo1	27.87
	A10	SYBR	96	Unkn-025	vo1	27.22
	A11	SYBR	96	Std-006	x1	28.36
	A12	SYBR	96	Std-006	x1	28.36
	B01	SYBR	EF	Std-002	x2	29.21
	B02	SYBR	EF	Std-002	x2	29.98
	B03	SYBR	EF	Unkn-002	e2	28.75
	B04	SYBR	EF	Unkn-002	e2	28.71
	B05	SYBR	EF	Unkn-010	vo2	29.67
	B06	SYBR	EF	Unkn-010	vo2	29.98
	B07	SYBR	96	Unkn-018	e2	30.07
	B08	SYBR	96	Unkn-018	e2	30.27
	B09	SYBR	96	Unkn-026	vo2	29.61
	B10	SYBR	96	Unkn-026	vo2	29.72
	B11	SYBR	96	Std-007	x2	29.13
	B12	SYBR	96	Std-007	x2	29.33
	C01	SYBR	EF	Std-003	x3	30.55
	C02	SYBR	EF	Std-003	x3	31.24
	C03	SYBR	EF	Unkn-003	e3	29.01
	C04	SYBR	EF	Unkn-003	e3	29.12
	C05	SYBR	EF	Unkn-011	vo3	27.54
	C06	SYBR	EF	Unkn-011	vo3	27.49
	C07	SYBR	96	Unkn-019	e3	30.93
	C08	SYBR	96	Unkn-019	e3	30.94
	C09	SYBR	96	Unkn-027	vo3	29.19
	C10	SYBR	96	Unkn-027	vo3	29.16
	C11	SYBR	96	Std-008	x3	30.22
	C12	SYBR	96	Std-008	x3	30.17
	D01	SYBR	EF	Std-004	x4	32.82
	D02	SYBR	EF	Std-004	x4	32.47
	D03	SYBR	EF	Unkn-004	e4	29
	D04	SYBR	EF	Unkn-004	e4	29.47
	D05	SYBR	EF	Unkn-012	vo4	28.74
	D06	SYBR	EF	Unkn-012	vo4	28.98
	D07	SYBR	96	Unkn-020	e4	30.26
	D08	SYBR	96	Unkn-020	e4	30.87
	D09	SYBR	96	Unkn-028	vo4	25.81
	D10	SYBR	96	Unkn-028	vo4	25.91
	D11	SYBR	96	Std-009	x4	30.77
	D12	SYBR	96	Std-009	x4	31.12
	E01	SYBR	EF	Std-005	x5	33.4
	E02	SYBR	EF	Std-005	x5	33.41
	E03	SYBR	EF	Unkn-005	e5	29
	E04	SYBR	EF	Unkn-005	e5	29.28
	E05	SYBR	EF	Unkn-013	vo5	27.88
	E06	SYBR	EF	Unkn-013	vo5	27.92
	E07	SYBR	96	Unkn-021	e5	30.95
	E08	SYBR	96	Unkn-021	e5	30.41
	E09	SYBR	96	Unkn-029	vo5	27.33
	E10	SYBR	96	Unkn-029	vo5	27.36
	E11	SYBR	96	Std-010	x5	31.79
	E12	SYBR	96	Std-010	x5	32.1
	F01	SYBR	EF	Unkn-099	IPC	23.1
	F02	SYBR	EF	Unkn-099	IPC	23.04
	F03	SYBR	EF	Unkn-006	e6	29.27
	F04	SYBR	EF	Unkn-006	e6	29.03
	F05	SYBR	EF	Unkn-014	vo6	26.26
	F06	SYBR	EF	Unkn-014	vo6	25.51
	F07	SYBR	96	Unkn-022	e6	29.96
	F08	SYBR	96	Unkn-022	e6	29.77
	F09	SYBR	96	Unkn-030	vo6	28.75
	F10	SYBR	96	Unkn-030	vo6	28.43
	F11	SYBR	96	Unkn-101	IPC	22.3
	F12	SYBR	96	Unkn-101	IPC	22.38
	G01	SYBR	EF	Unkn-100	NIU	N/A
	G02	SYBR	EF	Unkn-100	NIU	N/A
	G03	SYBR	EF	Unkn-007	e7	30.4
	G04	SYBR	EF	Unkn-007	e7	29.57
	G05	SYBR	EF	Unkn-015	vo7	28.44
	G06	SYBR	EF	Unkn-015	vo7	28.47
	G07	SYBR	96	Unkn-023	e7	30.26
	G08	SYBR	96	Unkn-023	e7	30.4
	G09	SYBR	96	Unkn-031	vo7	29.91
	G10	SYBR	96	Unkn-031	vo7	29.9
	G11	SYBR	96	Unkn-102	NIU	N/A
	G12	SYBR	96	Unkn-102	NIU	N/A
	H01	SYBR	EF	NTC-001	NTC	N/A
	H02	SYBR	EF	NTC-001	NTC	N/A
	H03	SYBR	EF	Unkn-008	e8	28.41
	H04	SYBR	EF	Unkn-008	e8	29.61
	H05	SYBR	EF	Unkn-016	vo8	30.92
	H06	SYBR	EF	Unkn-016	vo8	32.51
	H07	SYBR	96	Unkn-024	e8	30.64
	H08	SYBR	96	Unkn-024	e8	30.37
	H09	SYBR	96	Unkn-032	vo8	25.61
	H10	SYBR	96	Unkn-032	vo8	25.86
	H11	SYBR	96	NTC-002	NTC	35.16
	H12	SYBR	96	NTC-002	NTC	36.69
	A01	ROX		Std-001	x1	25
	A02	ROX		Std-001	x1	25.7
	A03	ROX		Unkn-001	e1	29.22
	A04	ROX		Unkn-001	e1	30.85
	A05	ROX		Unkn-009	vo1	N/A
	A06	ROX		Unkn-009	vo1	27.81
	A07	ROX		Unkn-017	e1	N/A
	A08	ROX		Unkn-017	e1	N/A
	A09	ROX		Unkn-025	vo1	N/A
	A10	ROX		Unkn-025	vo1	24.94
	A11	ROX		Std-006	x1	26.49
	A12	ROX		Std-006	x1	26.56
	B01	ROX		Std-002	x2	N/A
	B02	ROX		Std-002	x2	23.85
	B03	ROX		Unkn-002	e2	2.64
	B04	ROX		Unkn-002	e2	N/A
	B05	ROX		Unkn-010	vo2	28.21
	B06	ROX		Unkn-010	vo2	25.34
	B07	ROX		Unkn-018	e2	N/A
	B08	ROX		Unkn-018	e2	25.88
	B09	ROX		Unkn-026	vo2	2.8
	B10	ROX		Unkn-026	vo2	21.04
	B11	ROX		Std-007	x2	3.59
	B12	ROX		Std-007	x2	26.8
	C01	ROX		Std-003	x3	27.72
	C02	ROX		Std-003	x3	29.47
	C03	ROX		Unkn-003	e3	26.21
	C04	ROX		Unkn-003	e3	21.65
	C05	ROX		Unkn-011	vo3	23.33
	C06	ROX		Unkn-011	vo3	23.81
	C07	ROX		Unkn-019	e3	28.56
	C08	ROX		Unkn-019	e3	25.85
	C09	ROX		Unkn-027	vo3	23.65
	C10	ROX		Unkn-027	vo3	25.34
	C11	ROX		Std-008	x3	30.75
	C12	ROX		Std-008	x3	24.95
	D01	ROX		Std-004	x4	N/A
	D02	ROX		Std-004	x4	N/A
	D03	ROX		Unkn-004	e4	24.49
	D04	ROX		Unkn-004	e4	21.57
	D05	ROX		Unkn-012	vo4	N/A
	D06	ROX		Unkn-012	vo4	27.45
	D07	ROX		Unkn-020	e4	26.45
	D08	ROX		Unkn-020	e4	21.52
	D09	ROX		Unkn-028	vo4	18.48
	D10	ROX		Unkn-028	vo4	21.73
	D11	ROX		Std-009	x4	30.56
	D12	ROX		Std-009	x4	2.46
	E01	ROX		Std-005	x5	N/A
	E02	ROX		Std-005	x5	12.17
	E03	ROX		Unkn-005	e5	25.31
	E04	ROX		Unkn-005	e5	25.63
	E05	ROX		Unkn-013	vo5	21.88
	E06	ROX		Unkn-013	vo5	25.39
	E07	ROX		Unkn-021	e5	29.87
	E08	ROX		Unkn-021	e5	26.25
	E09	ROX		Unkn-029	vo5	20.56
	E10	ROX		Unkn-029	vo5	21.37
	E11	ROX		Std-010	x5	28.74
	E12	ROX		Std-010	x5	30.67
	F01	ROX		Unkn-099	IPC	19.45
	F02	ROX		Unkn-099	IPC	21.29
	F03	ROX		Unkn-006	e6	29.85
	F04	ROX		Unkn-006	e6	25.11
	F05	ROX		Unkn-014	vo6	21.71
	F06	ROX		Unkn-014	vo6	21.85
	F07	ROX		Unkn-022	e6	29.73
	F08	ROX		Unkn-022	e6	26.4
	F09	ROX		Unkn-030	vo6	25.65
	F10	ROX		Unkn-030	vo6	28.67
	F11	ROX		Unkn-101	IPC	N/A
	F12	ROX		Unkn-101	IPC	N/A
	G01	ROX		Unkn-100	NIU	19.8
	G02	ROX		Unkn-100	NIU	5.29
	G03	ROX		Unkn-007	e7	27.84
	G04	ROX		Unkn-007	e7	28.2
	G05	ROX		Unkn-015	vo7	23.33
	G06	ROX		Unkn-015	vo7	28.48
	G07	ROX		Unkn-023	e7	25.97
	G08	ROX		Unkn-023	e7	29.69
	G09	ROX		Unkn-031	vo7	28.49
	G10	ROX		Unkn-031	vo7	27.06
	G11	ROX		Unkn-102	NIU	11.74
	G12	ROX		Unkn-102	NIU	18.56
	H01	ROX		NTC-001	NTC	21.86
	H02	ROX		NTC-001	NTC	N/A
	H03	ROX		Unkn-008	e8	25.45
	H04	ROX		Unkn-008	e8	25.52
	H05	ROX		Unkn-016	vo8	23.46
	H06	ROX		Unkn-016	vo8	29.82
	H07	ROX		Unkn-024	e8	26.58
	H08	ROX		Unkn-024	e8	27.67
	H09	ROX		Unkn-032	vo8	22.32
	H10	ROX		Unkn-032	vo8	22.23
	H11	ROX		NTC-002	NTC	34.5
	H12	ROX		NTC-002	NTC	28.75
